# Supplementary material for: Antioxidant Effect Assessment and Trans Epithelial Analysis of New Hempseed Protein Hydrolysates
Source: Antioxidants (Basel). 2023 May 15;12(5):1099. doi: 10.3390/antiox12051099 (PMC10215828; doi:10.3390/antiox12051099)
Supplement: Supplementary file 1 [file antioxidants-12-01099-s001.zip]

Archive with 3 entries (3 files):
- .DS_Store
- Table S1.xlsx
- Table S2 final.xlsx
