# Supplementary material for: Antioxidant Effect Assessment and Trans Epithelial Analysis of New Hempseed Protein Hydrolysates
Source: Antioxidants (Basel). 2023 May 15;12(5):1099. doi: 10.3390/antiox12051099 (PMC10215828; doi:10.3390/antiox12051099)
Supplement: Supplementary file 1 [file antioxidants-12-01099-s001.zip › Table S1.xlsx]

## Sheet: BL1-5
		Spectra	Distinct	Distinct	% AA	Total	Protein MW	Protein	Species	Database
		(#)	Peptides	Summed	Coverage	Protein	(Da)	pI		Accession #	Protein Name
			(#)	MS/MS Search		Spectral
				Score		Intensity
		12	9	65.22	7.9	4.80e+008	271177.9	8.78	Cannabis sativa	756142254	Hypothethical chloroplast RF21
		z	Score	#	Missed	#KR	# b/y	# Sequences	Spectrum	N-term	Start	Sequence				m/z	MH+	Peptide pI
				Backbone	Cleavages		pairs	Passing Parent	Intensity		AA	VML Sequence				Measured	Matched
				Cleavages				MH+ Filter			Position					(Da)	(Da)
		2	4.49	5	0	0	0	5163	1.72e+007	Hydrogen	1605	(S)HYQTITYSQTSCGA(N)				780.93	1559680	6.73
		3	3.95	3	0	0	1	6308	2.50e+007	Hydrogen	827	(Q)EHLEHFIS(E)				338.14	1011490	5.23
		3	8.50	9	1	1	1	4297	2.28e+007	Hydrogen	2240	(R)TNSSLSNGFFRSNT(P)				511.42	1531714	9.41
		3	7.30	6	2	2	1	4688	6.65e+007	Hydrogen	380	(Y)DSTRSSFVQVTDYSQLKGSS(D)				731.51	2192047	5.96
		1	3.51	2	1	2	1	3228	2.06e+008	Hydrogen	147	(K)GKKISESC(F)				851.40	851430	8.20
		3	3.34	3	0	0	2	4420	3.32e+007	Hydrogen	669	(L)LVLPPIFYEENESFY(R)				620.44	1859911	3.67
		3	6.91	6	2	3	1	4356	3.88e+007	Hydrogen	2018	(T)EKGCSQFDNDRVTLLLR(P)				665.13	1994013	6.21
		3	4.03	6	3	3	1	5025	2.49e+007	Hydrogen	268	(C)YLMFAFREKIPIEAKG(F)				638.10	1913036	8.50
		3	7.33	6	0	0	0	5178	2.71e+007	Hydrogen	2130	(D)EEDGLQQNDSEFLQSGTMQYQ(T)				815.96	2447031	3.38
		Spectra	Distinct	Distinct	% AA	Total	Protein MW	Protein	Species	Database
		(#)	Peptides	Summed	Coverage	Protein	(Da)	pI		Accession #
			(#)	MS/MS Search		Spectral
				Score		Intensity
		7	4	39.19	13.3	1.03e+008	79713.2	6.90	Cannabis sativa	380042362	acyl-activating enzyme 1
		z	Score	#	Missed	#KR	# b/y	# Sequences	Spectrum	N-term	Start	Sequence	C-term	Cysteines	Modifications	m/z	MH+	Peptide pI
				Backbone	Cleavages		pairs	Passing Parent	Intensity		AA	VML Sequence			Map	Measured	Matched
				Cleavages				MH+ Filter			Position					(Da)	(Da)
		3	4.88	3	1	1	0	3941	1.97e+007	Hydrogen	603	(Y)HAHGRADDT(M)	Free Acid			327.32	979435	5.98
		2	4.89	3	1	2	0	4727	1.33e+007	Hydrogen	535	(Y)ILDKNGYPMPK(N)	Free Acid			638.50	1275677	8.50
		3	6.01	5	0	1	3	4521	1.31e+007	Hydrogen	551	(I)GELALGPVMFGASK(T)	Free Acid			459.46	1376725	6.00
		3	6.00	5	0	0	1	6410	3.13e+007	Hydrogen	508	(G)GAFSAGSFLQA(Q)	Free Acid			352.14	1055516	5.52
		Spectra	Distinct	Distinct	% AA	Total	Protein MW	Protein	Species	Database	Protein Name
		(#)	Peptides	Summed	Coverage	Protein	(Da)	pI		Accession #
			(#)	MS/MS Search		Spectral
				Score		Intensity
		4	2	23.02	7.3	1.41e+008	83741.0	6.95	Cannabis sativa	380042384	acyl-activating enzyme 12
		z	Score	#	Missed	#KR	# b/y	# Sequences	Spectrum	N-term	Start	Sequence	C-term	Cysteines	Modifications	m/z	MH+	Peptide pI
				Backbone	Cleavages		pairs	Passing Parent	Intensity		AA	VML Sequence			Map	Measured	Matched
				Cleavages				MH+ Filter			Position					(Da)	(Da)
		3	4.88	3	1	1	0	3941	1.97e+007	Hydrogen	635	(Y)HAHGRADDT(M)	Free Acid			327.32	979435	5.98
		3	3.80	4	0	0	0	5415	1.04e+008	Hydrogen	381	(V)EQPIDAYTNIL(F)	Free Acid			425.92	1276642	3.67
		Spectra	Distinct	Distinct	% AA	Total	Protein MW	Protein	Species	Database	Protein Name
		(#)	Peptides	Summed	Coverage	Protein	(Da)	pI		Accession #
			(#)	MS/MS Search		Spectral
				Score		Intensity
		6	4	34.44	7.6	1.33e+008	144963.6	9.14	Cannabis sativa	157690056	RNA polymerase beta'' subunit, partial (chloroplast)
		z	Score	#	Missed	#KR	# b/y	# Sequences	Spectrum	N-term	Start	Sequence	C-term	Cysteines	Modifications	m/z	MH+	Peptide pI
				Backbone	Cleavages		pairs	Passing Parent	Intensity		AA	VML Sequence			Map	Measured	Matched
				Cleavages				MH+ Filter			Position					(Da)	(Da)
		3	4.04	2	2	2	0	5265	4.37e+007	Hydrogen	474	(V)YFLSAEGKNISSRSV(N)	Free Acid			553.69	1657855	8.59
		3	6.43	5	1	2	2	4401	2.10e+007	Hydrogen	409	(K)VRKHIYSDSEGEMH(W)	Free Acid			563.58	1687786	6.01
		3	8.81	8	1	1	2	4606	2.33e+007	Hydrogen	102	(V)HMMSFSGARGNASQVHQ(L)	Free Acid			615.58	1844828	9.76
		3	3.27	1	1	1	0	5246	1.86e+007	Hydrogen	18	(T)LGFRQATATSISLGIDDL(L)	Free Acid			626.45	1877997	4.21
		Spectra	Distinct	Distinct	% AA	Total	Protein MW	Protein	Species	Database	Protein Name
		(#)	Peptides	Summed	Coverage	Protein	(Da)	pI		Accession #
			(#)	MS/MS Search		Spectral
				Score		Intensity
		8	8	34.20	18	2.21e+008	62266.4	8.88	Cannabis sativa	807012922	cannabidiolic acid synthase
		z	Score	#	Missed	#KR	# b/y	# Sequences	Spectrum	N-term	Start	Sequence	C-term	Cysteines	Modifications	m/z	MH+	Peptide pI
				Backbone	Cleavages		pairs	Passing Parent	Intensity		AA	VML Sequence			Map	Measured	Matched
				Cleavages				MH+ Filter			Position					(Da)	(Da)
		3	3.85	4	2	3	1	5306	1.14e+007	Hydrogen	251	(A)VPKSTMFSVKKIMEIHE(L)	Free Acid			668.79	2004066	8.48
		1	4.28	3	2	2	0	3483	5.57e+007	Hydrogen	302	(Q)GKNKTAI(H)	Free Acid			731.53	731442	10.00
		3	3.49	4	0	0	3	4912	3.53e+007	Hydrogen	309	(I)HTYFSSVFLGGVDSLV(D)	Free Acid			576.61	1727864	5.08
		3	5.52	4	1	1	2	5782	4.27e+007	Hydrogen	451	(K)QEDNEKHL(N)	Free Acid			338.11	1012470	4.65
		3	3.24	3	1	1	0	5306	2.51e+007	Hydrogen	66	(N)STIHNLRFSSD(T)	Free Acid			426.13	1276629	6.47
		3	4.85	5	1	1	2	4518	2.60e+007	Hydrogen	205	(I)IDAHLVNVHGKVLD(R)	Free Acid			510.43	1529844	6.00
		3	3.63	4	0	0	0	3925	1.09e+007	Hydrogen	58	(N)PLYMSVLNSTI(H)	Free Acid			413.00	1237650	5.95
		3	5.34	5	2	2	2	5136	1.43e+007	Hydrogen	233	(G)GGAESFGIIVAWKIRLV(A)	Free Acid			605.77	1816049	8.75
		Spectra	Distinct	Distinct	% AA	Total	Protein MW	Protein	Species	Database	Protein Name
		(#)	Peptides	Summed	Coverage	Protein	(Da)	pI		Accession #
			(#)	MS/MS Search		Spectral
				Score		Intensity
		6	5	30.58	8.2	1.31e+008	120895.7	8.73	Cannabis sativa	756142204	RNA polymerase beta subunit (chloroplast)
		z	Score	#	Missed	#KR	# b/y	# Sequences	Spectrum	N-term	Start	Sequence	C-term	Cysteines	Modifications	m/z	MH+	Peptide pI
				Backbone	Cleavages		pairs	Passing Parent	Intensity		AA	VML Sequence			Map	Measured	Matched
				Cleavages				MH+ Filter			Position					(Da)	(Da)
		2	3.54	2	1	1	3	1988	3.14e+007	Hydrogen	294	(L)IGMKFG(M)	Free Acid			327.01	652349	8.75
		3	8.43	4	2	2	1	5547	1.89e+007	Hydrogen	703	(P)ERITNEIPHLEAHLLRN(L)	Free Acid			685.91	2055110	6.03
		2	6.16	7	0	1	2	6398	4.44e+007	Hydrogen	52	(Q)LFVETYQLAEPLIK(E)	Free Acid			832.37	1663931	4.53
		3	3.69	3	5	6	0	4290	1.65e+007	Hydrogen	205	(F)LSFLNDKEKKKIKSKE(N)	Free Acid			645.54	1935128	9.70
		3	4.01	5	1	1	0	5316	1.46e+007	Hydrogen	853	(F)NPLGVPSRMNVGQIFECSLGLAG(E)	Free Acid	unmodified		786.88	2359190	6.00
		Spectra	Distinct	Distinct	% AA	Total	Protein MW	Protein	Species	Database	Protein Name
		(#)	Peptides	Summed	Coverage	Protein	(Da)	pI		Accession #
			(#)	MS/MS Search		Spectral
				Score		Intensity
		7	5	29.72	12.8	2.74e+008	86723.1	5.92	Cannabis sativa	380042390	acyl-activating enzyme 15
		z	Score	#	Missed	#KR	# b/y	# Sequences	Spectrum	N-term	Start	Sequence	C-term	Cysteines	Modifications	m/z	MH+	Peptide pI
				Backbone	Cleavages		pairs	Passing Parent	Intensity		AA	VML Sequence			Map	Measured	Matched
				Cleavages				MH+ Filter			Position					(Da)	(Da)
		1	3.47	1	1	1	0	2876	5.35e+007	Hydrogen	581	(E)KGVEIEG(E)	Free Acid			731.61	731394	4.53
		3	5.56	3	1	1	1	5865	7.07e+007	Hydrogen	188	(V)NIEWFKGGITN(I)	Free Acid			426.86	1278648	6.00
		3	5.73	6	2	2	0	4142	2.71e+007	Hydrogen	192	(W)FKGGITNICYNCLDKNVEAGLGD(K)	Free Acid	unmodified		815.28	2444159	4.78
		1	3.76	2	1	1	0	2609	8.13e+007	Hydrogen	179	(E)NLDVSKG(R)	Free Acid			731.65	732389	5.84
		3	3.28	4	1	1	2	5065	2.77e+007	Hydrogen	681	(E)HEVKGQAIYAFVTLVEG(E)	Free Acid			620.64	1860986	5.40
		Spectra	Distinct	Distinct	% AA	Total	Protein MW	Protein	Species	Database	Protein Name
		(#)	Peptides	Summed	Coverage	Protein	(Da)	pI		Accession #
			(#)	MS/MS Search		Spectral
				Score		Intensity
		6	5	28.85	17.9	2.81e+008	55308.1	5.09	Cannabis sativa	756142197	ATP synthase CF1 alpha subunit (chloroplast)
		z	Score	#	Missed	#KR	# b/y	# Sequences	Spectrum	N-term	Start	Sequence	C-term	Cysteines	Modifications	m/z	MH+	Peptide pI
				Backbone	Cleavages		pairs	Passing Parent	Intensity		AA	VML Sequence			Map	Measured	Matched
				Cleavages				MH+ Filter			Position					(Da)	(Da)
		2	4.84	2	1	1	1	4682	3.59e+007	Hydrogen	93	(T)GRIAQIPV(S)	Free Acid			427.43	853526	9.75
		3	4.89	7	2	2	2	5505	7.18e+007	Hydrogen	380	(V)AGKLKLELAQFAELEA(F)	Free Acid			577.75	1730969	4.79
		2	3.47	4	0	0	4	3307	4.81e+007	Hydrogen	323	(T)QSGDVSAYIPTNVISI(T)	Free Acid			832.38	1663854	3.80
		3	6.04	5	1	1	0	5412	6.92e+007	Hydrogen	191	(Q)NVICVYVAIGQKASSV(A)	Free Acid	unmodified		550.67	1650889	8.20
		3	4.20	5	1	2	1	5686	4.91e+007	Hydrogen	262	(Y)DDPSKQAQAYR(Q)	Free Acid			426.56	1278608	5.96
		Spectra	Distinct	Distinct	% AA	Total	Protein MW	Protein	Species	Database	Protein Name
		(#)	Peptides	Summed	Coverage	Protein	(Da)	pI		Accession #
			(#)	MS/MS Search		Spectral
				Score		Intensity
		5	5	26.74	22	1.63e+008	38035.2	7.72	Cannabis sativa	756142243	RNA polymerase alpha subunit (chloroplast)
		z	Score	#	Missed	#KR	# b/y	# Sequences	Spectrum	N-term	Start	Sequence	C-term	Cysteines	Modifications	m/z	MH+	Peptide pI
				Backbone	Cleavages		pairs	Passing Parent	Intensity		AA	VML Sequence			Map	Measured	Matched
				Cleavages				MH+ Filter			Position					(Da)	(Da)
		3	5.99	5	1	2	2	4910	3.58e+007	Hydrogen	45	(T)IGIVMRRALLGEIEGT(C)	Free Acid			577.03	1727984	6.14
		3	7.79	6	1	3	2	4453	3.25e+007	Hydrogen	6	(K)VIVSTRPLQWKCVESR(A)	Free Acid	unmodified		634.45	1901043	9.50
		3	4.85	4	0	0	2	5266	1.24e+007	Hydrogen	290	(R)SNIHTLLDLLNNSQEDLL(K)	Free Acid			684.63	2052061	4.02
		3	3.02	3	1	2	3	4660	2.43e+007	Hydrogen	50	(M)RRALLGEIEGTCIT(R)	Free Acid	unmodified		511.17	1531827	6.13
		3	5.09	5	0	0	0	4688	5.83e+007	Hydrogen	117	(V)TAQDIILPSSVEIVDNTQHI(A)	Free Acid			731.51	2193140	4.02
		Spectra	Distinct	Distinct	% AA	Total	Protein MW	Protein	Species	Database	Protein Name
		(#)	Peptides	Summed	Coverage	Protein	(Da)	pI		Accession #
			(#)	MS/MS Search		Spectral
				Score		Intensity
		5	3	25.59	11.5	7.72e+007	80351.8	6.77	Cannabis sativa	380042388	acyl-activating enzyme 14
		z	Score	#	Missed	#KR	# b/y	# Sequences	Spectrum	N-term	Start	Sequence	C-term	Cysteines	Modifications	m/z	MH+	Peptide pI
				Backbone	Cleavages		pairs	Passing Parent	Intensity		AA	VML Sequence			Map	Measured	Matched
				Cleavages				MH+ Filter			Position					(Da)	(Da)
		3	4.09	6	0	0	1	4047	1.32e+007	Hydrogen	642	(T)AAVSVSPVDGGPEQL(V)	Free Acid			476.10	1425723	3.66
		3	7.78	4	1	2	5	4244	3.91e+007	Hydrogen	593	(R)HGDIIKRTVGGYFIV(Q)	Free Acid			559.07	1674933	8.60
		3	4.57	5	3	3	1	5558	1.17e+007	Hydrogen	26	(T)GFQRVLKDSLSCTKGSD(P)	Free Acid	unmodified		613.99	1840923	8.20
		Spectra	Distinct	Distinct	% AA	Total	Protein MW	Protein	Species	Database	Protein Name
		(#)	Peptides	Summed	Coverage	Protein	(Da)	pI		Accession #
			(#)	MS/MS Search		Spectral
				Score		Intensity
		5	3	22.93	9.9	1.13e+008	78900.9	6.42	Cannabis sativa	380042386	acyl-activating enzyme 13
		z	Score	#	Missed	#KR	# b/y	# Sequences	Spectrum	N-term	Start	Sequence	C-term	Cysteines	Modifications	m/z	MH+	Peptide pI
				Backbone	Cleavages		pairs	Passing Parent	Intensity		AA	VML Sequence			Map	Measured	Matched
				Cleavages				MH+ Filter			Position					(Da)	(Da)
		2	4.81	2	1	1	1	6436	3.45e+007	Hydrogen	432	(D)ASVTKLG(T)	Free Acid			338.19	675404	8.80
		2	4.86	3	0	0	1	6509	4.83e+007	Hydrogen	522	(T)TSFVIIDEHGNP(Y)	Free Acid			664.38	1328649	4.35
		3	4.57	5	3	3	1	5558	1.17e+007	Hydrogen	26	(T)GFQRVLKDSLSCTKGSD(P)	Free Acid	unmodified		613.99	1840923	8.20
		Spectra	Distinct	Distinct	% AA	Total	Protein MW	Protein	Species	Database	Protein Name
		(#)	Peptides	Summed	Coverage	Protein	(Da)	pI		Accession #
			(#)	MS/MS Search		Spectral
				Score		Intensity
		5	3	26.40	18.2	8.63e+007	56196.2	6.07	Cannabis sativa	380042376	acyl-activating enzyme 8
		z	Score	#	Missed	#KR	# b/y	# Sequences	Spectrum	N-term	Start	Sequence	C-term	Cysteines	Modifications	m/z	MH+	Peptide pI
				Backbone	Cleavages		pairs	Passing Parent	Intensity		AA	VML Sequence			Map	Measured	Matched
				Cleavages				MH+ Filter			Position					(Da)	(Da)
		3	5.39	4	0	2	2	4378	2.52e+007	Hydrogen	334	(G)HKPGSVGKPVGQEMAILDQ(N)	Free Acid			664.56	1991038	6.75
		3	3.43	5	1	1	2	5231	3.29e+007	Hydrogen	434	(L)SHPDISHAVAFGVPDDKYGEEIN(C)	Free Acid			832.87	2497164	4.42
		3	5.67	6	1	1	0	4568	1.33e+007	Hydrogen	351	(L)DQNGSAQLAGVSGEVCIRGP(N)	Free Acid	unmodified		653.08	1957940	4.37
		Spectra	Distinct	Distinct	% AA	Total	Protein MW	Protein	Species	Database	Protein Name
		(#)	Peptides	Summed	Coverage	Protein	(Da)	pI		Accession #
			(#)	MS/MS Search		Spectral
				Score		Intensity
		6	6	26.10	14.4	1.93e+008	66589.1	6.22	Cannabis sativa	380042374	acyl-activating enzyme 5
		z	Score	#	Missed	#KR	# b/y	# Sequences	Spectrum	N-term	Start	Sequence	C-term	Cysteines	Modifications	m/z	MH+	Peptide pI
				Backbone	Cleavages		pairs	Passing Parent	Intensity		AA	VML Sequence			Map	Measured	Matched
				Cleavages				MH+ Filter			Position					(Da)	(Da)
		3	5.74	6	1	1	1	6218	1.61e+007	Hydrogen	151	(H)DSAMVSTLLAHSEAKLIF(V)	Free Acid			645.33	1933011	5.32
		3	3.82	5	2	2	1	4719	1.40e+007	Hydrogen	238	(N)YTSGTTAAPKAVVYTHRGAYL(N)	Free Acid			743.26	2227151	9.53
		2	3.35	2	2	2	5	2204	4.57e+007	Hydrogen	431	(S)VKADGKTIGEV(M)	Free Acid			559.03	1116627	6.04
		3	5.01	3	2	2	0	4615	4.20e+007	Hydrogen	139	(M)AGGILCTLNARHDSAMVSTLLAHSEAKL(I)	Free Acid	unmodified		960.64	2879487	6.95
		3	3.19	3	1	1	1	5555	5.68e+007	Hydrogen	317	(H)LHKVTHFGAAPT(V)	Free Acid			426.76	1278696	8.76
		2	4.99	5	0	1	3	3189	1.88e+007	Hydrogen	381	(T)ETYGPATNCVCK(P)	Free Acid	unmodified		642.94	1285556	6.08
		Spectra	Distinct	Distinct	% AA	Total	Protein MW	Protein	Species	Database	Protein Name
		(#)	Peptides	Summed	Coverage	Protein	(Da)	pI		Accession #
			(#)	MS/MS Search		Spectral
				Score		Intensity
		5	5	25.02	14.2	2.23e+008	63332.1	8.15	Cannabis sativa	380042370	acyl-activating enzyme 9
		z	Score	#	Missed	#KR	# b/y	# Sequences	Spectrum	N-term	Start	Sequence	C-term	Cysteines	Modifications	m/z	MH+	Peptide pI
				Backbone	Cleavages		pairs	Passing Parent	Intensity		AA	VML Sequence			Map	Measured	Matched
				Cleavages				MH+ Filter			Position					(Da)	(Da)
		3	8.06	7	1	1	0	4378	2.09e+007	Hydrogen	321	(P)AAVLLRTESLGFVISHGYG(M)	Free Acid			664.18	1990076	6.79
		3	3.74	4	1	1	0	4700	2.26e+007	Hydrogen	212	(K)GVVHSHRGVFVVTLDSLID(W)	Free Acid			684.17	2050108	6.00
		3	6.18	4	2	3	0	5705	4.04e+007	Hydrogen	495	(L)AFVTLKKGAVRVTVTE(K)	Free Acid			573.68	1719017	9.99
		3	3.30	4	0	1	1	4354	1.40e+007	Hydrogen	433	(T)GDMAVMHPDGYLEIK(D)	Free Acid			559.16	1675782	4.54
		3	3.74	4	0	0	0	5519	1.25e+008	Hydrogen	473	(S)HPAVDEAAVVACP(D)	Free Acid	unmodified		426.66	1278615	4.35
		Spectra	Distinct	Distinct	% AA	Total	Protein MW	Protein	Species	Database	Protein Name
		(#)	Peptides	Summed	Coverage	Protein	(Da)	pI		Accession #
			(#)	MS/MS Search		Spectral
				Score		Intensity
		5	5	24.03	13.9	3.18e+008	61499.9	8.12	Cannabis sativa	380042378	acyl-activating enzyme 10
		z	Score	#	Missed	#KR	# b/y	# Sequences	Spectrum	N-term	Start	Sequence	C-term	Cysteines	Modifications	m/z	MH+	Peptide pI
				Backbone	Cleavages		pairs	Passing Parent	Intensity		AA	VML Sequence			Map	Measured	Matched
				Cleavages				MH+ Filter			Position					(Da)	(Da)
		3	4.78	4	1	1	2	5917	2.81e+007	Hydrogen	215	(H)RGAYLNSLAGVLLNEMHSMVVY(L)	Free Acid			813.48	2437237	6.75
		3	5.23	5	1	1	2	3969	4.19e+007	Hydrogen	154	(L)STDISSSSNAISASVKLE(Y)	Free Acid			599.15	1795892	4.74
		3	5.99	6	1	1	1	4451	1.50e+008	Hydrogen	98	(R)HDSAMVSVLLRHSEA(K)	Free Acid			551.12	1651823	5.99
		3	8.03	5	2	3	2	5195	4.98e+007	Hydrogen	44	(S)QTFERCKRLASAISHLGISSGHV(V)	Free Acid	unmodified		832.94	2497310	9.50
		3	7.81	7	2	3	1	5434	4.78e+007	Hydrogen	44	(S)QTFERCKRLASAISHLGISSGHV(V)	Free Acid	unmodified		832.74	2497310	9.50
		Spectra	Distinct	Distinct	% AA	Total	Protein MW	Protein	Species	Database	Protein Name
		(#)	Peptides	Summed	Coverage	Protein	(Da)	pI		Accession #
			(#)	MS/MS Search		Spectral
				Score		Intensity
		6	5	23.13	15.4	2.24e+008	61537.3	6.06	Cannabis sativa	380042380	Atp1, partial (mitochondrion)
		z	Score	#	Missed	#KR	# b/y	# Sequences	Spectrum	N-term	Start	Sequence	C-term	Cysteines	Modifications	m/z	MH+	Peptide pI
				Backbone	Cleavages		pairs	Passing Parent	Intensity		AA	VML Sequence			Map	Measured	Matched
				Cleavages				MH+ Filter			Position					(Da)	(Da)
		3	4.52	3	1	1	0	4407	2.29e+007	Hydrogen	28	(Y)SYKQLISSAQSICSLLC(G)	Free Acid	unmodified		615.47	1843930	7.78
		3	4.56	6	0	0	2	4757	6.23e+007	Hydrogen	62	(S)ASINGAGGHGHLGGA(R)	Free Acid			425.97	1275619	6.96
		3	3.17	4	1	1	0	5555	5.94e+007	Hydrogen	320	(Q)LRLMMCGSSALP(V)	Free Acid	unmodified		426.73	1278637	8.25
		2	4.52	4	1	1	0	4610	3.42e+007	Hydrogen	42	(S)LLCGTELKAIHE(A)	Free Acid	unmodified		663.46	1326709	5.55
		3	3.16	4	2	3	0	5018	3.97e+007	Hydrogen	45	(C)GTELKAIHEAGKQARPS(A)	Free Acid			598.04	1792967	8.60
		Spectra	Distinct	Distinct	% AA	Total	Protein MW	Protein	Species	Database	Protein Name
		(#)	Peptides	Summed	Coverage	Protein	(Da)	pI		Accession #
			(#)	MS/MS Search		Spectral
				Score		Intensity
		4	3	21.09	15	8.95e+007	51846.9	6.67	Cannabis sativa	756142208	photosystem II CP43 chlorophyll apoprotein (chloroplast)
		z	Score	#	Missed	#KR	# b/y	# Sequences	Spectrum	N-term	Start	Sequence	C-term	Cysteines	Modifications	m/z	MH+	Peptide pI
				Backbone	Cleavages		pairs	Passing Parent	Intensity		AA	VML Sequence			Map	Measured	Matched
				Cleavages				MH+ Filter			Position					(Da)	(Da)
		3	3.44	2	0	0	0	6983	3.35e+007	Hydrogen	397	(M)THAPLGSLNSVGGV(A)	Free Acid			437.18	1308691	6.40
		3	6.87	6	1	2	2	4470	2.78e+007	Hydrogen	5	(L)YSLRRFYPVETLFNG(T)	Free Acid			621.50	1861960	8.59
		3	4.09	5	3	4	1	4968	1.83e+007	Hydrogen	365	(P)WLEPLRGPNGLDLSRLKKDIQ(P)	Free Acid			816.93	2448373	8.59
		Spectra	Distinct	Distinct	% AA	Total	Protein MW	Protein	Species	Database	Protein Name
		(#)	Peptides	Summed	Coverage	Protein	(Da)	pI		Accession #
			(#)	MS/MS Search		Spectral
				Score		Intensity
		3	3	20.84	11.6	7.80e+007	56436.0	4.88	Cannabis sativa	756142221	acetyl-CoA carboxylase carboxyltransferase beta subunit (chloroplast)
		z	Score	#	Missed	#KR	# b/y	# Sequences	Spectrum	N-term	Start	Sequence	C-term	Cysteines	Modifications	m/z	MH+	Peptide pI
				Backbone	Cleavages		pairs	Passing Parent	Intensity		AA	VML Sequence			Map	Measured	Matched
				Cleavages				MH+ Filter			Position					(Da)	(Da)
		3	7.21	5	1	1	0	4555	1.41e+007	Hydrogen	288	(L)DPIEFHSEEEPYKE(R)	Free Acid			583.48	1748766	4.30
		3	4.44	5	2	2	0	5541	1.49e+007	Hydrogen	331	(I)GVMDFQFMGGSMGSVVGEKITRLIEY(A)	Free Acid			950.85	2851383	4.68
		3	9.19	5	1	1	0	5320	4.90e+007	Hydrogen	19	(R)CGLSKSINSLGDPIENTS(V)	Free Acid	unmodified		611.94	1834886	4.37
		Spectra	Distinct	Distinct	% AA	Total	Protein MW	Protein	Species	Database	Protein Name
		(#)	Peptides	Summed	Coverage	Protein	(Da)	pI		Accession #
			(#)	MS/MS Search		Spectral
				Score		Intensity
		4	2	19.21	11.9	1.51e+008	61969.9	8.98	Cannabis sativa	807012920	tetrahydrocannabinolic acid synthase, partial
		z	Score	#	Missed	#KR	# b/y	# Sequences	Spectrum	N-term	Start	Sequence	C-term	Cysteines	Modifications	m/z	MH+	Peptide pI
				Backbone	Cleavages		pairs	Passing Parent	Intensity		AA	VML Sequence			Map	Measured	Matched
				Cleavages				MH+ Filter			Position					(Da)	(Da)
		3	5.52	4	1	1	2	5782	4.27e+007	Hydrogen	452	(K)QEDNEKHI(N)	Free Acid			338.11	1012470	4.65
		3	5.54	3	3	3	0	4387	8.13e+007	Hydrogen	518	(R)LVKVKTKVDPNNFF(R)	Free Acid			550.05	1648943	9.70
		Spectra	Distinct	Distinct	% AA	Total	Protein MW	Protein	Species	Database	Protein Name
		(#)	Peptides	Summed	Coverage	Protein	(Da)	pI		Accession #
			(#)	MS/MS Search		Spectral
				Score		Intensity
		4	2	18.20	10.2	1.12e+008	71840.6	5.90	Cannabis sativa	112790157	(+)-alpha-pinene synthase
		z	Score	#	Missed	#KR	# b/y	# Sequences	Spectrum	N-term	Start	Sequence	C-term	Cysteines	Modifications	m/z	MH+	Peptide pI
				Backbone	Cleavages		pairs	Passing Parent	Intensity		AA	VML Sequence			Map	Measured	Matched
				Cleavages				MH+ Filter			Position					(Da)	(Da)
		2	4.30	4	1	2	1	4215	1.13e+007	Hydrogen	69	(T)IVRRSANYDPP(I)	Free Acid			644.21	1287681	8.75
		3	4.37	4	1	1	2	4185	8.26e+007	Hydrogen	399	(P)DYMKLPFFTL(F)	Free Acid			425.37	1274650	5.83
		Spectra	Distinct	Distinct	% AA	Total	Protein MW	Protein	Species	Database	Protein Name
		(#)	Peptides	Summed	Coverage	Protein	(Da)	pI		Accession #
			(#)	MS/MS Search		Spectral
				Score		Intensity
		4	4	17.43	9.6	1.17e+008	62311.8	7.94	Cannabis sativa	380042372	acyl-activating enzyme 6
		z	Score	#	Missed	#KR	# b/y	# Sequences	Spectrum	N-term	Start	Sequence	C-term	Cysteines	Modifications	m/z	MH+	Peptide pI
				Backbone	Cleavages		pairs	Passing Parent	Intensity		AA	VML Sequence			Map	Measured	Matched
				Cleavages				MH+ Filter			Position					(Da)	(Da)
		3	4.09	3	2	2	1	6841	5.42e+007	Hydrogen	388	(D)VVDTKTMKSVPA(D)	Free Acid			426.19	1275698	8.56
		3	5.55	3	1	2	5	4295	2.12e+007	Hydrogen	385	(E)GLDVVDTKTMK(S)	Free Acid			403.07	1206640	5.96
		3	3.71	3	0	0	2	4769	2.88e+007	Hydrogen	305	(A)EDAILPLPHLVHVMTAGAAP(P)	Free Acid			684.50	2052095	5.15
		3	4.08	6	1	1	2	5414	1.34e+007	Hydrogen	96	(A)GAVLNAVNIRLNASTIGFLL(G)	Free Acid			685.79	2056192	9.75
		Spectra	Distinct	Distinct	% AA	Total	Protein MW	Protein	Species	Database	Protein Name
		(#)	Peptides	Summed	Coverage	Protein	(Da)	pI		Accession #
			(#)	MS/MS Search		Spectral
				Score		Intensity
		3	3	17.16	7.7	5.51e+007	74105.3	6.78	Cannabis sativa	380042364	acyl-activating enzyme 2
		z	Score	#	Missed	#KR	# b/y	# Sequences	Spectrum	N-term	Start	Sequence	C-term	Cysteines	Modifications	m/z	MH+	Peptide pI
				Backbone	Cleavages		pairs	Passing Parent	Intensity		AA	VML Sequence			Map	Measured	Matched
				Cleavages				MH+ Filter			Position					(Da)	(Da)
		3	8.84	3	2	3	3	6370	1.24e+007	Hydrogen	364	(K)HGDAAPLCDKIVFSKVK(Q)	Free Acid	unmodified		610.28	1827979	8.18
		3	5.04	5	2	2	1	5248	1.12e+007	Hydrogen	162	(L)PELLKTLPNTTDYLKTLVS(F)	Free Acid			715.89	2146201	6.48
		3	3.28	3	3	6	0	6156	3.15e+007	Hydrogen	349	(N)FAYSRKYNNMRKGLKHGDAAPLCDK(I)	Free Acid	unmodified		961.46	2883451	9.75
		Spectra	Distinct	Distinct	% AA	Total	Protein MW	Protein	Species	Database	Protein Name
		(#)	Peptides	Summed	Coverage	Protein	(Da)	pI		Accession #
			(#)	MS/MS Search		Spectral
				Score		Intensity
		3	3	16.95	6.9	1.39e+008	62295.2	8.56	Cannabis sativa	149999829	cannabidiolic acid synthase homolog
		z	Score	#	Missed	#KR	# b/y	# Sequences	Spectrum	N-term	Start	Sequence	C-term	Cysteines	Modifications	m/z	MH+	Peptide pI
				Backbone	Cleavages		pairs	Passing Parent	Intensity		AA	VML Sequence			Map	Measured	Matched
				Cleavages				MH+ Filter			Position					(Da)	(Da)
		3	3.45	3	2	2	1	5605	6.20e+007	Hydrogen	302	(N)QGKNKTTIHSY(F)	Free Acid			426.62	1276665	9.70
		3	5.52	4	1	1	2	5782	4.27e+007	Hydrogen	452	(K)QEDNEKHI(N)	Free Acid			338.11	1012470	4.65
		3	7.98	5	1	1	1	4458	3.41e+007	Hydrogen	138	(S)VKIDVHSQTAWVESGATLG(E)	Free Acid			666.60	1998030	5.32
		Spectra	Distinct	Distinct	% AA	Total	Protein MW	Protein	Species	Database	Protein Name
		(#)	Peptides	Summed	Coverage	Protein	(Da)	pI		Accession #
			(#)	MS/MS Search		Spectral
				Score		Intensity
		3	3	15.69	7.5	6.80e+007	41309.1	7.06	Cannabis sativa	756142257	MatR, partial (mitochondrion)
		z	Score	#	Missed	#KR	# b/y	# Sequences	Spectrum	N-term	Start	Sequence	C-term	Cysteines	Modifications	m/z	MH+	Peptide pI
				Backbone	Cleavages		pairs	Passing Parent	Intensity		AA	VML Sequence			Map	Measured	Matched
				Cleavages				MH+ Filter			Position					(Da)	(Da)
		3	6.76	4	1	1	0	4818	3.75e+007	Hydrogen	235	(I)YYLGRIPSPIV(T)	Free Acid			426.97	1277726	8.59
		3	5.23	2	2	2	3	5031	4.08e+006	Hydrogen	291	(E)EKEDPDKIDE(T)	Free Acid			406.87	1217554	4.18
		1	3.70	1	0	0	0	2930	2.64e+007	Hydrogen	4	(F)QSFILG(N)	Free Acid			664.27	664367	5.52
		Spectra	Distinct	Distinct	% AA	Total	Protein MW	Protein	Species	Database	Protein Name
		(#)	Peptides	Summed	Coverage	Protein	(Da)	pI		Accession #
			(#)	MS/MS Search		Spectral
				Score		Intensity
		3	3	14.00	5.7	2.08e+008	76957.5	6.07	Cannabis sativa	557881300	phenylalanine ammonia lyase
		z	Score	#	Missed	#KR	# b/y	# Sequences	Spectrum	N-term	Start	Sequence	C-term	Cysteines	Modifications	m/z	MH+	Peptide pI
				Backbone	Cleavages		pairs	Passing Parent	Intensity		AA	VML Sequence			Map	Measured	Matched
				Cleavages				MH+ Filter			Position					(Da)	(Da)
		3	5.14	4	2	2	1	5402	3.23e+007	Hydrogen	171	(L)EAMAKLLNNNVTPCLPLRGTITAS(G)	Free Acid	unmodified		843.36	2527338	8.32
		3	4.14	4	2	2	0	5555	1.11e+008	Hydrogen	577	(A)TYPLMQKLRQ(V)	Free Acid			426.75	1277704	9.99
		1	4.72	2	0	0	0	3165	6.48e+007	Hydrogen	479	(N)QDVNSLG(L)	Free Acid			731.59	732353	3.80
		Spectra	Distinct	Distinct	% AA	Total	Protein MW	Protein	Species	Database	Protein Name
		(#)	Peptides	Summed	Coverage	Protein	(Da)	pI		Accession #
			(#)	MS/MS Search		Spectral
				Score		Intensity
		3	3	13.35	5.5	6.04e+007	59498.8	8.70	Cannabis sativa	380042366	acyl-activating enzyme 3
		z	Score	#	Missed	#KR	# b/y	# Sequences	Spectrum	N-term	Start	Sequence	C-term	Cysteines	Modifications	m/z	MH+	Peptide pI
				Backbone	Cleavages		pairs	Passing Parent	Intensity		AA	VML Sequence			Map	Measured	Matched
				Cleavages				MH+ Filter			Position					(Da)	(Da)
		1	3.34	2	0	0	1	3613	3.75e+007	Hydrogen	419	(W)VHTGDLGY(F)	Free Acid			862.50	861411	5.07
		3	4.12	5	1	2	3	5922	1.77e+007	Hydrogen	72	(F)LNLGIKKNDVV(L)	Free Acid			405.27	1212732	8.59
		2	5.89	5	0	1	0	5215	5.22e+006	Hydrogen	379	(D)TLKPLPPNQLG(E)	Free Acid			589.63	1177695	8.41
		Spectra	Distinct	Distinct	% AA	Total	Protein MW	Protein	Species	Database	Protein Name
		(#)	Peptides	Summed	Coverage	Protein	(Da)	pI		Accession #
			(#)	MS/MS Search		Spectral
				Score		Intensity
		4	1	10.89	3.6	2.28e+008	78316.0	8.85	Cannabis sativa	756142203	RNA polymerase beta (chloroplast)
		z	Score	#	Missed	#KR	# b/y	# Sequences	Spectrum	N-term	Start	Sequence	C-term	Cysteines	Modifications	m/z	MH+	Peptide pI
				Backbone	Cleavages		pairs	Passing Parent	Intensity		AA	VML Sequence			Map	Measured	Matched
				Cleavages				MH+ Filter			Position					(Da)	(Da)
		1	3.06	1	1	1	0	3165	7.22e+007	Hydrogen	362	(D)VIEGKEG(R)	Free Acid			731.59	731394	4.53

## Sheet: BL1-18
		Distinct	Distinct	% AA	Total	Protein MW	Protein	Species	Database	Protein Name
		Peptides	Summed	Coverage	Protein	(Da)	pI		Accession #
		(#)	MS/MS Search		Spectral
			Score		Intensity
		3	17.95	3.5	6.05e+007	120895.7	8.73	Cannabis sativa	756142204	RNA polymerase beta subunit (chloroplast)
		Score	#	Missed	#KR	# b/y	# Sequences	Spectrum	N-term	Start	Sequence	C-term	Cysteines	Modifications	m/z	MH+	Peptide pI
			Backbone	Cleavages		pairs	Passing Parent	Intensity		AA	VML Sequence			Map	Measured	Matched
			Cleavages				MH+ Filter			Position					(Da)	(Da)
		6.49	4	1	1	2	5555	2.40e+007	Hydrogen	858	(V)PSRMNVGQIFE(C)	Free Acid			426.74	1277631	6.65
		5.80	3	1	1	0	3684	9.47e+006	Hydrogen	314	(R)IRSVADL(L)	Free Acid			773.26	773452	5.84
		5.66	3	3	4	0	5365	2.71e+007	Hydrogen	462	(S)KKVRMLYLSPSRDEYYMVAA(G)	Free Acid			807.35	2420247	9.40
		Distinct	Distinct	% AA	Total	Protein MW	Protein	Species	Database	Protein Name
		Peptides	Summed	Coverage	Protein	(Da)	pI		Accession #
		(#)	MS/MS Search		Spectral
			Score		Intensity
		1	5.59	2.5	1.28e+007	55308.1	5.09	Cannabis sativa	756142197	NADH-plastoquinone oxidoreductase subunit 1 (chloroplast)
		Score	#	Missed	#KR	# b/y	# Sequences	Spectrum	N-term	Start	Sequence	C-term	Cysteines	Modifications	m/z	MH+	Peptide pI
			Backbone	Cleavages		pairs	Passing Parent	Intensity		AA	VML Sequence			Map	Measured	Matched
			Cleavages				MH+ Filter			Position					(Da)	(Da)
		5.59	3	1	1	1	5497	1.28e+007	Hydrogen	92	(A)TGRIAQIPVSEAF(L)	Free Acid			463.69	1388754	5.66
		Distinct	Distinct	% AA	Total	Protein MW	Protein	Species	Database	Protein Name
		Peptides	Summed	Coverage	Protein	(Da)	pI		Accession #
		(#)	MS/MS Search		Spectral
			Score		Intensity
		1	5.46	2.6	2.29e+007	53764.7	5.28	Cannabis sativa	756142219	ATP synthase CF1 alpha subunit (chloroplast)
		Score	#	Missed	#KR	# b/y	# Sequences	Spectrum	N-term	Start	Sequence	C-term	Cysteines	Modifications	m/z	MH+	Peptide pI
			Backbone	Cleavages		pairs	Passing Parent	Intensity		AA	VML Sequence			Map	Measured	Matched
			Cleavages				MH+ Filter			Position					(Da)	(Da)
		5.46	3	1	1	1	5134	2.29e+007	Hydrogen	98	(P)LSVPVGGATLGRI(F)	Free Acid			620.66	1239743	9.75

## Sheet: BL2-5
		Distinct	Distinct	% AA	Total	Protein MW	Protein	Species	Database	Protein Name
		Peptides	Summed	Coverage	Protein	(Da)	pI		Accession #
		(#)	MS/MS Search		Spectral
			Score		Intensity
		3	20.14	7.5	6.53e+007	62266.4	8.88	Cannabis sativa	807012928	cannabidiolic acid synthase
		Score	#	Missed	#KR	# b/y	# Sequences	Spectrum	N-term	Start	Sequence	C-term	Cysteines	Modifications	m/z	MH+	Peptide pI
			Backbone	Cleavages		pairs	Passing Parent	Intensity		AA	VML Sequence			Map	Measured	Matched
			Cleavages				MH+ Filter			Position					(Da)	(Da)
		7.42	6	0	0	2	5951	3.65e+007	Hydrogen	113	(G)GHDSEGMSYISQ(V)	Free Acid			437.56	1310532	4.35
		3.72	2	0	1	0	3418	1.65e+007	Hydrogen	487	(L)DIGINDPK(N)	Free Acid			871.37	871452	4.21
		6.57	3	1	2	0	6058	1.77e+007	Hydrogen	71	(N)LRFSSDTTPKPLVIVTP(S)	Free Acid			624.03	1871064	8.75
		6.15	4	2	2	1	6398	1.11e+007	Hydrogen	487	(L)DIRINDPKNPNN(Y)	Free Acid			470.24	1409714	5.96
		Distinct	Distinct	% AA	Total	Protein MW	Protein	Species	Database	Protein Name
		Peptides	Summed	Coverage	Protein	(Da)	pI		Accession #
		(#)	MS/MS Search		Spectral
			Score		Intensity
		3	15.05	4	5.46e+007	120895.7	8.73	Cannabis sativa	756142204	RNA polymerase beta subunit (chloroplast)
		Score	#	Missed	#KR	# b/y	# Sequences	Spectrum	N-term	Start	Sequence	C-term	Cysteines	Modifications	m/z	MH+	Peptide pI
			Backbone	Cleavages		pairs	Passing Parent	Intensity		AA	VML Sequence			Map	Measured	Matched
			Cleavages				MH+ Filter			Position					(Da)	(Da)
		5.86	4	1	1	1	4380	1.77e+007	Hydrogen	701	(H)GPERITNEIPHL(E)	Free Acid			459.08	1375733	5.40
		4.91	4	2	3	0	6555	1.78e+007	Hydrogen	830	(I)VSKILPRQDMPYLQDGR(P)	Free Acid			672.33	2016070	8.56
		4.28	4	1	1	0	4926	1.91e+007	Hydrogen	132	(G)IYYRSELDHNGISV(Y)	Free Acid			555.58	1665824	5.32
		Distinct	Distinct	% AA	Total	Protein MW	Protein	Species	Database	Protein Name
		Peptides	Summed	Coverage	Protein	(Da)	pI		Accession #
		(#)	MS/MS Search		Spectral
			Score		Intensity
		1	10.35	5.1	5.49e+007	62388.5	8.55	Cannabis sativa	149999827	Cannabidiolic acid synthase-like 1
		Score	#	Missed	#KR	# b/y	# Sequences	Spectrum	N-term	Start	Sequence	C-term	Cysteines	Modifications	m/z	MH+	Peptide pI
			Backbone	Cleavages		pairs	Passing Parent	Intensity		AA	VML Sequence			Map	Measured	Matched
			Cleavages				MH+ Filter			Position					(Da)	(Da)
		5.39	2	2	3	1	4506	4.20e+007	Hydrogen	366	(F)KKEILLDRSG(G)	Free Acid			387.04	1158685	8.59
		Distinct	Distinct	% AA	Total	Protein MW	Protein	Species	Database	Protein Name
		Peptides	Summed	Coverage	Protein	(Da)	pI		Accession #
		(#)	MS/MS Search		Spectral
			Score		Intensity
		1	9.44	4	2.46e+007	83741.0	6.95	Cannabis sativa	380042384	acyl-activating enzyme 12
		Score	#	Missed	#KR	# b/y	# Sequences	Spectrum	N-term	Start	Sequence	C-term	Cysteines	Modifications	m/z	MH+	Peptide pI
			Backbone	Cleavages		pairs	Passing Parent	Intensity		AA	VML Sequence			Map	Measured	Matched
			Cleavages				MH+ Filter			Position					(Da)	(Da)
		3.95	3	1	2	0	4258	1.46e+007	Hydrogen	647	(L)GGIKVSSVEIER(I)	Free Acid			425.35	1273712	6.14
		Distinct	Distinct	% AA	Total	Protein MW	Protein	Species	Database	Protein Name
		Peptides	Summed	Coverage	Protein	(Da)	pI		Accession #
		(#)	MS/MS Search		Spectral
			Score		Intensity
		1	9.09	4.2	2.62e+007	61499.9	8.12	Cannabis sativa	380042378	acyl-activating enzyme 9
		Score	#	Missed	#KR	# b/y	# Sequences	Spectrum	N-term	Start	Sequence	C-term	Cysteines	Modifications	m/z	MH+	Peptide pI
			Backbone	Cleavages		pairs	Passing Parent	Intensity		AA	VML Sequence			Map	Measured	Matched
			Cleavages				MH+ Filter			Position					(Da)	(Da)
		3.87	4	0	1	0	7368	4.82e+006	Hydrogen	507	(D)EIFNFCR(S)	Free Acid	unmodified		310.12	928435	6.09
		Distinct	Distinct	% AA	Total	Protein MW	Protein	Species	Database	Protein Name
		Peptides	Summed	Coverage	Protein	(Da)	pI		Accession #
		(#)	MS/MS Search		Spectral
			Score		Intensity
		1	8.27	11	2.13e+007	11716.5	11.50	Cannabis sativa	756142210	ribosomal protein S14 (chloroplast)
		Score	#	Missed	#KR	# b/y	# Sequences	Spectrum	N-term	Start	Sequence	C-term	Cysteines	Modifications	m/z	MH+	Peptide pI
			Backbone	Cleavages		pairs	Passing Parent	Intensity		AA	VML Sequence			Map	Measured	Matched
			Cleavages				MH+ Filter			Position					(Da)	(Da)
		8.27	5	1	1	4	5882	2.13e+007	Hydrogen	35	(V)PSLSEKWQIHG(K)	Free Acid			428.20	1281659	7.17

## Sheet: BL2-18
		Distinct	Distinct	% AA	Total	Protein MW	Protein	Species	Database	Protein Name
		Peptides	Summed	Coverage	Protein	(Da)	pI		Accession #
		(#)	MS/MS Search		Spectral
			Score		Intensity
		2	9.77	6.2	2.32e+007	59498.8	8.70	Cannabis sativa	380042366	acyl-activating enzyme 3
		Score	#	Missed	#KR	# b/y	# Sequences	Spectrum	N-term	Start	Sequence	C-term	Cysteines	Modifications	m/z	MH+	Peptide pI
			Backbone	Cleavages		pairs	Passing Parent	Intensity		AA	VML Sequence			Map	Measured	Matched
			Cleavages				MH+ Filter			Position					(Da)	(Da)
		4.72	4	2	2	0	5388	1.07e+007	Hydrogen	309	(I)KYIGSGAAPLGKDL(M)	Free Acid			463.67	1389774	8.50
		5.05	5	1	1	2	4464	1.24e+007	Hydrogen	188	(K)QSDTAALLYSSGTTGMSKGV(V)	Free Acid			658.26	1973949	5.83
		Distinct	Distinct	% AA	Total	Protein MW	Protein	Species	Database	Protein Name
		Peptides	Summed	Coverage	Protein	(Da)	pI		Accession #
		(#)	MS/MS Search		Spectral
			Score		Intensity
		2	9.13	1.3	2.09e+007	271177.9	8.78	Cannabis sativa	756142254	hypothetical chloroplast RF21 (chloroplast)
		Score	#	Missed	#KR	# b/y	# Sequences	Spectrum	N-term	Start	Sequence	C-term	Cysteines	Modifications	m/z	MH+	Peptide pI
			Backbone	Cleavages		pairs	Passing Parent	Intensity		AA	VML Sequence			Map	Measured	Matched
			Cleavages				MH+ Filter			Position					(Da)	(Da)
		4.95	6	2	2	0	4707	1.38e+007	Hydrogen	1359	(G)YLVRTHLLFVSRAYSEL(Q)	Free Acid			690.10	2067139	8.60
		4.18	8	2	2	1	4827	7.05e+006	Hydrogen	634	(V)YHKGFALSIDSYRL(D)	Free Acid			557.55	1669870	8.50
