# Supplementary material for: Antioxidant Effect Assessment and Trans Epithelial Analysis of New Hempseed Protein Hydrolysates
Source: Antioxidants (Basel). 2023 May 15;12(5):1099. doi: 10.3390/antiox12051099 (PMC10215828; doi:10.3390/antiox12051099)
Supplement: Supplementary file 1 [file antioxidants-12-01099-s001.zip › Table S2 final.xlsx]

## Sheet: 1-5
CANAPA TYPE1_5HOUR	Spectra #	Distinct Peptides (#)	Distinct summed MS/MS Search Score	% AA Coverage	Total Protein Spectral Intensity	Protein MW (Da)	Protein pI	Species	Database Accession #	Protein Name
	6	6	61.66	17.5	86600000	55984.8	8.96	Cannabis sativa	692305190	edestin 2
	z	Score	Spectrum Intensity	N-term	Start AA POSITION	Sequences	C-term	Cysteines	Modifications Map	m/z Measured (Da)	MH+ Measured (Da)	Peptide pI
	3	13.99	14100000	Hydrogen	235	(R)RESGEQTPNGNIFSGFDTRILA(E)	Free Acid			804.07	2409.18	4.68
	3	10.7	27000000	Hydrogen	188	(L)IAFVDVGNQANQLDQFSRRF(H)	Free Acid			776.05	2325.17	5.96
	2	15.64	16100000	Hydrogen	172	(A)GVADWVYNNGDSPLVLIA(F)	Free Acid			952.34	1902.96	3.56
	3	7.14	14000000	Hydrogen	190	(A)FVDVGNQANQLDQFSRRF(H)	Free Acid			714.21	2141.05	5.96
	3	5.28	1690000	Hydrogen	361	(V)LYKNGMMAPHFNLDSHSVIYVTRGSARL(Q)	Free Acid			1059.7	3177.61	9.7
	3	8.91	13800000	Hydrogen	188	(L)IAFVDVGNQANQLDQFSR(R)	Free Acid			674.28	2022.01	4.21
	Spectra #	Distinct Peptides (#)	Distinct summed MS/MS Search Score	% AA Coverage	Total Protein Spectral Intensity	Protein MW (Da)	Protein pI	Species	Database Accession #	Protein Name
	7	7	41.79	15.3	99900000	83741	6.95	Cannabis sativa	380042384	acyl-activating enzyme 12
	z	Score	Spectrum Intensity	N-term	Start AA POSITION	Sequences	C-term	Cysteines	Modifications Map	m/z Measured (Da)	MH+ Measured (Da)	Peptide pI
	2	3.88	9670000	Hydrogen	336	(E)AQSPLAIVIPSK(G)	Free Acid			612.86	1223.74	8.8
	3	5.54	5640000	Hydrogen	588	(L)GPLMFGASKTLLNADHYDVY(F)	Free Acid			738.32	2212.07	5.21
	3	6	14100000	Hydrogen	256	(L)KELELEGGSAIAIDMPM(N)	Free Acid			602.07	1803.89	4
	3	6.64	24000000	Hydrogen	636	(H)AHGRADDTMNLGGIKVSSVE(I)	Free Acid			686.43	2057.01	5.54
	3	4.56	11000000	Hydrogen	453	(A)SIALYNGSPLGSGFAKFVQ(D)	Free Acid			652.54	1956.02	8.31
	3	11.65	10200000	Hydrogen	40	(D)SVTSSDIAALGIEPQLAHSLHGRL(A)	Free Acid			824.49	2472.32	5.94
	3	3.52	25300000	Hydrogen	633	(G)YYHAHGRADDTMNLGGIKVSSVEI(E)	Free Acid			878.07	2633.28	6
	Spectra #	Distinct Peptides (#)	Distinct summed MS/MS Search Score	% AA Coverage	Total Protein Spectral Intensity	Protein MW (Da)	Protein pI	Species	Database Accession #	Protein Name
	5	5	32.74	11.8	73600000	86723.1	5.92	Cannabis sativa	380042390	acyl-activating enzyme 15
	z	Score	Spectrum Intensity	N-term	Start AA POSITION	Sequences	C-term	Cysteines	Modifications Map	m/z Measured (Da)	MH+ Measured (Da)	Peptide pI
	3	3.55	20800000	Hydrogen	386	(E)DPLFLLYTSGSTGKPKGV(L)	Free Acid			627.47	1880.02	8.5
	3	6.46	12300000	Hydrogen	245	(A)NYLKDMGVQKGDAVVIY(L)	Free Acid			638.39	1912.98	5.96
	3	8.56	13500000	Hydrogen	16	(K)GQTLVAQAARAELASSSSSSVILKSN(F)	Free Acid			859.08	2575.37	8.75
	3	5.92	19400000	Hydrogen	445	(Y)VTYGPLLNGASCIVFEGAP(N)	Free Acid	unmodified		636.58	1907.96	4
	3	8.25	7540000	Hydrogen	449	(G)PLLNGASCIVFEGAPNYPDSGRCWDIV(D)	Free Acid	unmodified		965.04	2893.36	4.03
	Spectra #	Distinct Peptides (#)	Distinct summed MS/MS Search Score	% AA Coverage	Total Protein Spectral Intensity	Protein MW (Da)	Protein pI	Species	Database Accession #	Protein Name
	4	4	31.11	10.2	136000000	80006.9	6.02	Cannabis sativa	380042368	acyl-activating enzyme 4, partial
	z	Score	Spectrum Intensity	N-term	Start AA POSITION	Sequences	C-term	Cysteines	Modifications Map	m/z Measured (Da)	MH+ Measured (Da)	Peptide pI
	2	6.18	44800000	Hydrogen	400	(W)PTNLGWVMGPILI(F)	Free Acid			706.21	1410.78	5.96
	3	3.91	46000000	Hydrogen	156	(R)SDLKSKHGGSWLPGSVLNV(A)	Free Acid			661.1	1981.05	8.33
	3	11.46	21400000	Hydrogen	323	(I)QLREQDMSWGDFLSSVGTRSRN(Y)	Free Acid			857.09	2569.22	6.12
	3	9.56	24300000	Hydrogen	432	(G)YGFGKFVQDAGVTKLGTVPS(L)	Free Acid			691.04	2071.09	8.5
	Spectra #	Distinct Peptides (#)	Distinct summed MS/MS Search Score	% AA Coverage	Total Protein Spectral Intensity	Protein MW (Da)	Protein pI	Species	Database Accession #	Protein Name
	6	6	30.46	17.1	113000000	56196.2	6.07	Cannabis sativa	380042376	acyl-activating enzyme 8
	z	Score	Spectrum Intensity	N-term	Start AA POSITION	Sequences	C-term	Cysteines	Modifications Map	m/z Measured (Da)	MH+ Measured (Da)	Peptide pI
	3	3.56	9100000	Hydrogen	332	(D)GGHKPGSVGKPVGQEMAILDQ(N)	Free Acid			702.54	2105.08	6.75
	3	6.19	9250000	Hydrogen	27	(L)SGKYHLTHARLQEIVDH(A)	Free Acid			668.79	2004.04	6.78
	3	6.57	43000000	Hydrogen	335	(H)KPGSVGKPVGQEMAILDQN(G)	Free Acid			656.53	1968.02	6.07
	3	6.08	19400000	Hydrogen	51	(A)SGIGHGDVVALTFPNTVEY(I)	Free Acid			659.15	1975.98	4.35
	3	3.8	9360000	Hydrogen	65	(P)NTVEYIVMFLAVIRCRAVAAP(L)	Free Acid	unmodified		779.23	2336.26	8.22
	3	4.26	22900000	Hydrogen	307	(F)GAPVLEAYAMTEAAHL(M)	Free Acid			548.23	1643.81	4.51
	Spectra #	Distinct Peptides (#)	Distinct summed MS/MS Search Score	% AA Coverage	Total Protein Spectral Intensity	Protein MW (Da)	Protein pI	Species	Database Accession #	Protein Name
	4	4	30.08	6.9	135000000	120896	8.73	Cannabis sativa	756142204	RNA polymerase beta subunit (chloroplast)
	z	Score	Spectrum Intensity	N-term	Start AA POSITION	Sequences	C-term	Cysteines	Modifications Map	m/z Measured (Da)	MH+ Measured (Da)	Peptide pI
	3	5	11800000	Hydrogen	1046	(E)LRSLALELNHFLVSEKNFQ(I)	Free Acid			753.8	2258.23	6.76
	3	9.86	47100000	Hydrogen	325	(Q)FGLALVRLENMVRGTMSGAI(R)	Free Acid			712.71	2135.15	9.6
	3	5.38	22500000	Hydrogen	1017	(R)QEVLGTTIIGGPIPKPE(D)	Free Acid			583.9	1748.98	4.85
	3	9.84	53300000	Hydrogen	685	(T)SFHIRKYEIQTHVTSHGP(E)	Free Acid			713.17	2137.09	8.38

## Sheet: 1_18
CANAPA TYPE1_18HOUR			Spectra #	Distinct Peptides (#)	Distinct summed MS/MS Search Score	% AA Coverage	Total Protein Spectral Intensity	Protein MW (Da)	Protein pI	Species	Database Accession #	Protein Name
			12	12	68.27	10.5	411000000	271178	8.78	Cannabis sativa	756142254	hypothetical chloroplast RF21 (chloroplast)
			z	Score	Spectrum Intensity	N-term	Start AA POSITION	Sequences	C-term	Cysteines	Modifications Map	m/z Measured (Da)	MH+ Measured (Da)	Peptide pI
			3	4.14	67700000	Hydrogen	1759	(V)NESNYLSLGLLLNYLSRDCERCS(T)	Free Acid	unmodified		888.48	2662.26	4.68
			3	6.36	40800000	Hydrogen	2146	(G)TMQYQTRDRSSKEQGF(F)	Free Acid			654.95	1961.91	8.25
			3	3.7	24900000	Hydrogen	1546	(D)QILLSLTHSDHLSKNDSGYQMIEQPG(A)	Free Acid			971.42	2911.43	5.21
			3	7.97	59300000	Hydrogen	794	(W)FDPLIFISRTERSMNRDPNAY(R)	Free Acid			848.31	2542.25	6.12
			3	7.61	26300000	Hydrogen	1268	(P)ILSSSPKFVSIFHDIMHGLDISWRI(L)	Free Acid			967.04	2898.53	6.92
			3	5.48	23200000	Hydrogen	538	(N)KEIVNIFKIITYLQNTVSIHPISSDPGC(D)	Free Acid	unmodified		1044.03	3129.67	6.74
			3	4.38	26500000	Hydrogen	1597	(L)AERRIFLSHYQTITYSQTSCGA(N)	Free Acid	unmodified		844.7	2532.23	8.25
			3	4.05	18300000	Hydrogen	1994	(L)VENDSDLVHGLLEVEGTLV(G)	Free Acid			679.81	2038.03	3.83
			3	7.89	17100000	Hydrogen	1133	(V)RRAIYSIADISGIL(L)	Free Acid			516.42	1547.89	8.75
			3	6.02	28600000	Hydrogen	691	(W)VRTSCGNDLEDPKPKI(M)	Free Acid	unmodified		886.06	1771.9	6.08
			3	5.55	58800000	Hydrogen	2247	(N)GFFRSNTPSESYQYLSKLFLS(N)	Free Acid			824.14	2471.22	8.5
			3	5.12	19700000	Hydrogen	1586	(S)LMNYEFNTSCLAERRIFLSH(Y)	Free Acid	unmodified		815.02	2444.19	6.75
			Spectra #	Distinct Peptides (#)	Distinct summed MS/MS Search Score	% AA Coverage	Total Protein Spectral Intensity	Protein MW (Da)	Protein pI	Species	Database Accession #	Protein Name
			11	11	60.13	27.6	429000000	83121.9	6.67	Cannabis sativa	756142212	photosystem I P700 apoprotein A1 (chloroplast)
			z	Score	Spectrum Intensity	N-term	Start AA POSITION	Sequences	C-term	Cysteines	Modifications Map	m/z Measured (Da)	MH+ Measured (Da)	Peptide pI
			3	7.67	61600000	Hydrogen	560	(R)LIPDKANLGFRFPCDGPG(R)	Free Acid	unmodified		639.88	1916.97	5.95
			2	6.16	51500000	Hydrogen	654	(A)SQVIQSYGSSLSAY(G)	Free Acid			745.63	1489.72	5.24
			3	5.27	82800000	Hydrogen	174	(A)GWFHYHKAAPKLAWFQDVESML(N)	Free Acid			887.9	2661.31	6.92
			3	3.26	22800000	Hydrogen	244	(N)RDLLAQLYPSFAEGATPFF(T)	Free Acid			715.13	2143.09	4.37
			3	5.58	61900000	Hydrogen	492	(A)PGATAPGATTSTSLTWGGGDLVAVGGKVAL(L)	Free Acid			904.87	2712.42	6.26
			3	5.9	34300000	Hydrogen	185	(K)LAWFQDVESMLNHHLAGLLGLGSLSW(A)	Free Acid			965.53	2894.47	5.15
			3	4.5	13800000	Hydrogen	407	(A)AIFMVRDYDPTTRYNDLLDRVLRHRD(A)	Free Acid			1084.14	3250.65	6.81
			3	4.21	11000000	Hydrogen	386	(L)SLFTHHMWIGGFLIVGAAAH(A)	Free Acid			722.16	2165.11	6.78
			3	5.9	27200000	Hydrogen	106	(P)THIGPSAQVVWPIVGQE(I)	Free Acid			606.41	1817.95	5.44
			3	5.22	34200000	Hydrogen	720	(I)VQGRAVGVTHYLLGGIATTWAF(F)	Free Acid			772.78	2317.25	8.73
			3	6.46	28100000	Hydrogen	716	(R)ALSIVQGRAVGVTHYLLGGIATTWA(F)	Free Acid			851.79	2554.41	8.8
			Spectra #	Distinct Peptides (#)	Distinct summed MS/MS Search Score	% AA Coverage	Total Protein Spectral Intensity	Protein MW (Da)	Protein pI	Species	Database Accession #	Protein Name
			9	9	56.2	31.2	533000000	66027.1	6.68	Cannabis sativa	551364041	putative LysM domain containing receptor kinase
			z	Score	Spectrum Intensity	N-term	Start AA POSITION	Sequences	C-term	Cysteines	Modifications Map	m/z Measured (Da)	MH+ Measured (Da)	Peptide pI
			3	6.7	224000000	Hydrogen	392	(N)GNLSQHLRGSGRDPLTWS(S)	Free Acid			661.39	1981	9.61
			3	6.77	23400000	Hydrogen	109	(D)KVAEIAFANLTTEDWVHRVNMFKPT(R)	Free Acid			973.52	2917.5	6.76
			3	7.62	18900000	Hydrogen	270	(S)DQDHGCGGSCSSSKQTI(S)	Free Acid	unmodified		570.9	1709.69	5.21
			3	5.69	27600000	Hydrogen	255	(R)NNKLVEPLTLLTVASDQDHGCGGS(C)	Free Acid	unmodified		823.66	2468.21	4.54
			3	4.11	39700000	Hydrogen	193	(G)QSFSAGNGIVFVPTKDGEGNFRP(L)	Free Acid			808.93	2424.2	6.07
			3	3.08	65800000	Hydrogen	555	(T)HDSPQLRPSMRSIVVALMT(L)	Free Acid			713.52	2138.12	9.61
			3	7.79	62300000	Hydrogen	325	(I)GQGGFGSVYYAELRGEKAALK(K)	Free Acid			734.48	2201.14	8.43
			3	6.25	25600000	Hydrogen	227	(D)IAGISVAAIAGTTLVAFGIYFGVL(H)	Free Acid			775.54	2324.33	5.52
			3	8.19	45400000	Hydrogen	357	(L)AELRILTHVHHLNLVRLIGFCVEGS(L)	Free Acid	unmodified		942.51	2826.56	7.06
			Spectra #	Distinct Peptides (#)	Distinct summed MS/MS Search Score	% AA Coverage	Total Protein Spectral Intensity	Protein MW (Da)	Protein pI	Species	Database Accession #	Protein Name
			10	10	55.8	27.6	419000000	61537.3	6.06	Cannabis sativa	380042380	acyl-activating enzyme 10
			z	Score	Spectrum Intensity	N-term	Start AA POSITION	Sequences	C-term	Cysteines	Modifications Map	m/z Measured (Da)	MH+ Measured (Da)	Peptide pI
			3	3.67	25200000	Hydrogen	139	(N)IAAKTSAQFSLIPSVPSSCSQ(E)	Free Acid	unmodified		708.43	2122.09	8.22
			2	3.59	21400000	Hydrogen	187	(N)PALIVYTSGTTGKPKG(V)	Free Acid			796	1589.89	9.72
			2	5.61	105000000	Hydrogen	472	(H)PTVEECCVLGLPD(K)	Free Acid	unmodified		688.19	1374.63	3.88
			3	9.02	50000000	Hydrogen	430	(T)GDAGKVDEDGYYVILGR(T)	Free Acid			609.75	1826.89	4.23
			3	4.66	66000000	Hydrogen	35	(S)SAQSICSLLCGTELKAIHEAGKQ(A)	Free Acid	unmodified		796.47	2387.21	6.47
			3	6.54	17700000	Hydrogen	511	(R)PAISLEELFSWAQHKLA(P)	Free Acid			647.27	1940.03	5.41
			3	4.36	28600000	Hydrogen	183	(I)SNENPALIVYTSGTTGKP(K)	Free Acid			616.84	1848.93	5.72
			3	6	26100000	Hydrogen	80	(G)IVAKPSAEFVAGVLGTWLSGGVAVP(L)	Free Acid			808.86	2425.35	6
			3	5.64	34600000	Hydrogen	69	(G)GHGHLGGARIGIVAKPSAEFV(A)	Free Acid			691.45	2073.14	8.76
			3	6.71	44400000	Hydrogen	130	(T)EDHQELMQNIAAKTSAQ(F)	Free Acid			638.35	1913.9	4.65
			Spectra #	Distinct Peptides (#)	Distinct summed MS/MS Search Score	% AA Coverage	Total Protein Spectral Intensity	Protein MW (Da)	Protein pI	Species	Database Accession #	Protein Name
			10	10	52.98	38.3	443000000	53764.7	5.28	Cannabis sativa	756142219	ATP synthase CF1 beta subunit (chloroplast)
			z	Score	Spectrum Intensity	N-term	Start AA POSITION	Sequences	C-term	Cysteines	Modifications Map	m/z Measured (Da)	MH+ Measured (Da)	Peptide pI
			3	4.76	24900000	Hydrogen	123	(G)PVDTRTTSPIHRSAPAFIQLDTK(L)	Free Acid			851.49	2551.36	9.18
			3	6.26	68900000	Hydrogen	234	(A)LVYGQMNEPPGARMRVGLTALT(M)	Free Acid			792.35	2374.24	8.75
			3	5.23	67900000	Hydrogen	470	(L)PEQAFYLVGNIDEATAKATNL(E)	Free Acid			755.84	2265.14	4.14
			3	3.07	59100000	Hydrogen	172	(F)GGAGVGKTVLIMELINNIAKAHGGVS(V)	Free Acid			836.25	2506.38	8.6
			3	4.18	43800000	Hydrogen	176	(G)VGKTVLIMELINNIAKAH(G)	Free Acid			655.36	1964.14	8.57
			3	6.2	60400000	Hydrogen	5	(N)PTTSSPGVPALENKNLG(R)	Free Acid			561.24	1681.88	6.43
			3	3.87	16400000	Hydrogen	315	(T)STKEGSITSIQAVYVPADDLT(D)	Free Acid			732.26	2195.11	4.03
			3	7.52	39700000	Hydrogen	85	(G)LMRGMDVIDTGAPLSVPVGGATLGRIF(N)	Free Acid			914.98	2743.46	5.96
			3	6.23	37800000	Hydrogen	285	(E)VSALLGRMPSAVGYQPTLSTEM(G)	Free Acid			769.77	2308.17	5.97
			3	5.66	24100000	Hydrogen	182	(L)IMELINNIAKAHGGVSVFGGVGERTREG(N)	Free Acid			970.79	2911.52	6.76
			Spectra #	Distinct Peptides (#)	Distinct summed MS/MS Search Score	% AA Coverage	Total Protein Spectral Intensity	Protein MW (Da)	Protein pI	Species	Database Accession #	Protein Name
			9	9	50.85	39.5	361000000	37443.4	7.11	Cannabis sativa	302747376	Atp1, partial (mitochondrion)
			z	Score	Spectrum Intensity	N-term	Start AA POSITION	Sequences	C-term	Cysteines	Modifications Map	m/z Measured (Da)	MH+ Measured (Da)	Peptide pI
			3	6.85	26700000	Hydrogen	191	(S)DPAPLQFLAPYSGCAMGEYFRDNGM(H)	Free Acid	unmodified		917.74	2750.2	4.03
			3	5.79	13800000	Hydrogen	156	(V)YVAIGQKRSTVAQL(V)	Free Acid			512.2	1533.88	9.99
			3	7.12	71400000	Hydrogen	194	(A)PLQFLAPYSGCAMGEYF(R)	Free Acid	unmodified		632.16	1893.86	4
			3	3.74	47300000	Hydrogen	252	(V)FYLHSRLLERAAKRSDQTGAGS(L)	Free Acid			821.95	2463.29	9.98
			3	3.69	11700000	Hydrogen	162	(Q)KRSTVAQLVQILSEANALEYS(I)	Free Acid			774.16	2320.25	6.14
			3	6.31	137000000	Hydrogen	23	(N)VGIVVFGSDTAIKEGDLVKRT(G)	Free Acid			735.47	2204.23	6.09
			3	4.74	17800000	Hydrogen	240	(R)RPPGREAFPGDVFYLHSRLLERAA(K)	Free Acid			918.67	2754.46	8.75
			3	8.59	22300000	Hydrogen	12	(V)KGIAFNLENENVGIVVFGSDTA(I)	Free Acid			765.22	2294.17	4.14
			3	4.02	12400000	Hydrogen	126	(T)GKTAIAIDTILNQKQMNSRA(T)	Free Acid			724.83	2173.18	9.99
			Spectra #	Distinct Peptides (#)	Distinct summed MS/MS Search Score	% AA Coverage	Total Protein Spectral Intensity	Protein MW (Da)	Protein pI	Species	Database Accession #	Protein Name
			9	9	46.63	11.1	377000000	120896	8.73	Cannabis sativa	756142204	RNA polymerase beta subunit (chloroplast)
			z	Score	Spectrum Intensity	N-term	Start AA POSITION	Sequences	C-term	Cysteines	Modifications Map	m/z Measured (Da)	MH+ Measured (Da)	Peptide pI
			3	6.81	20300000	Hydrogen	74	(S)LTYSSELYVSAGLIWKT(S)	Free Acid			644.71	1931.02	6
			1	5	61900000	Hydrogen	288	(L)AAADHLI(G)	Free Acid			710.98	710.384	5.08
			3	7.38	94400000	Hydrogen	50	(E)FQLFVETYQLAEPLIKE(R)	Free Acid			690.08	2068.1	4.52
			3	4.88	30600000	Hydrogen	940	(P)VIIGKPYILKLIHQVDD(K)	Free Acid			655.42	1964.16	6.73
			1	3.57	19000000	Hydrogen	495	(E)QVVPAR(Y)	Free Acid			669.2	669.405	9.75
			3	4.98	56500000	Hydrogen	856	(L)GVPSRMNVGQIFECSLGLAGEL(L)	Free Acid	unmodified		759.61	2277.14	4.53
			3	7.12	32900000	Hydrogen	850	(D)MVFNPLGVPSRMNVGQIFECSL(G)	Free Acid	unmodified		813.24	2438.2	5.75
			3	3.51	22500000	Hydrogen	139	(L)DHNGISVYTGTIISDWGGRLEL(E)	Free Acid			801.41	2403.2	4.54
			3	3.38	38800000	Hydrogen	845	(D)GRPVDMVFNPLGVPSRM(N)	Free Acid			624.33	1871.96	9.6
			Spectra #	Distinct Peptides (#)	Distinct summed MS/MS Search Score	% AA Coverage	Total Protein Spectral Intensity	Protein MW (Da)	Protein pI	Species	Database Accession #	Protein Name
			8	8	43.41	20.8	306000000	78900.9	6.42	Cannabis sativa	380042386	acyl-activating enzyme 13
			z	Score	Spectrum Intensity	N-term	Start AA POSITION	Sequences	C-term	Cysteines	Modifications Map	m/z Measured (Da)	MH+ Measured (Da)	Peptide pI
			3	3.48	24500000	Hydrogen	248	(G)LVVVSIADSFAPKEIASRL(H)	Free Acid			672.57	2015.15	6.07
			2	3.9	14300000	Hydrogen	291	(Y)SRVVEAAPDRV(I)	Free Acid			600.05	1198.65	5.79
			3	4.39	19400000	Hydrogen	419	(G)SPLGRGFGKFVQDASVTKLGTVPS(L)	Free Acid			816.8	2448.32	9.99
			3	8.04	42800000	Hydrogen	119	(S)VEHPEVYWSIALKELSVSFQ(E)	Free Acid			787.75	2361.21	4.75
			3	5.72	58000000	Hydrogen	401	(P)FILFTCFLSGAVLALYHGSP(L)	Free Acid	unmodified		719.29	2156.12	6.73
			3	5.4	76300000	Hydrogen	484	(A)YYKPVIECCGGTELASSYIQGS(L)	Free Acid	unmodified		789.92	2368.08	4.53
			3	7.9	36600000	Hydrogen	292	(S)RVVEAAPDRVIVLPATGSNIGIQLRE(Q)	Free Acid			925.03	2773.57	6.31
			3	4.58	34500000	Hydrogen	4	(S)KSISEVGVDDLVQAGLTTE(E)	Free Acid			653.97	1961.01	4.16
			Spectra #	Distinct Peptides (#)	Distinct summed MS/MS Search Score	% AA Coverage	Total Protein Spectral Intensity	Protein MW (Da)	Protein pI	Species	Database Accession #	Protein Name
			6	6	40.15	22.8	234000000	59671.9	10.2	Cannabis sativa	302747758	MatR, partial (mitochondrion)
			z	Score	Spectrum Intensity	N-term	Start AA POSITION	Sequences	C-term	Cysteines	Modifications Map	m/z Measured (Da)	MH+ Measured (Da)	Peptide pI
			3	8.42	64400000	Hydrogen	58	(Y)SVPHSVLLSALPGNIYLHKLDQ(E)	Free Acid			801.49	2401.32	6.66
			3	7.14	17400000	Hydrogen	42	(Q)KVFSAGRLVGGEKGPYSVPHSVLLSAL(P)	Free Acid			923.71	2768.55	9.7
			3	7.43	78500000	Hydrogen	417	(S)LLHSSGRSNASSDVQQAVSRS(G)	Free Acid			729.53	2186.09	9.61
			3	6.27	19000000	Hydrogen	444	(K)LSLYTPAGRKAAGEGGGHWAGSIS(S)	Free Acid			781.84	2343.18	8.6
			3	5.8	11500000	Hydrogen	284	(A)HFLQSGLNLWVGSAGSTTIAAR(S)	Free Acid			762.7	2286.2	9.75
			3	5.09	42900000	Hydrogen	370	(T)KGMSETGSLLDGVQLAE(T)	Free Acid			578.75	1734.86	4.43
			Spectra #	Distinct Peptides (#)	Distinct summed MS/MS Search Score	% AA Coverage	Total Protein Spectral Intensity	Protein MW (Da)	Protein pI	Species	Database Accession #	Protein Name
			6	6	39.75	15.9	210000000	76957.5	6.07	Cannabis sativa	557881300	phenylalanine ammonia lyase
			z	Score	Spectrum Intensity	N-term	Start AA POSITION	Sequences	C-term	Cysteines	Modifications Map	m/z Measured (Da)	MH+ Measured (Da)	Peptide pI
			3	8.34	21500000	Hydrogen	63	(A)IAAADGVKVELSESPRAGV(K)	Free Acid			623.76	1869.01	4.68
			3	8.58	35100000	Hydrogen	540	(L)TSAVSGELHPSRFCEADL(L)	Free Acid	unmodified		640.23	1918.9	4.65
			3	6.92	19700000	Hydrogen	179	(N)NNVTPCLPLRGTITASGDLVPLSYIA(G)	Free Acid	unmodified		895.68	2685.43	5.83
			2	6.24	20800000	Hydrogen	263	(T)VLFEANILAVLAE(V)	Free Acid			701.11	1401.8	4.24
			3	3.48	65000000	Hydrogen	38	(K)RMVAEYRKPVVGLGGETLT(I)	Free Acid			692.44	2076.13	8.59
			3	6.19	47400000	Hydrogen	20	(L)NWGLAAESMSGSHLDEVKRM(V)	Free Acid			739.69	2218.04	5.45
			Spectra #	Distinct Peptides (#)	Distinct summed MS/MS Search Score	% AA Coverage	Total Protein Spectral Intensity	Protein MW (Da)	Protein pI	Species	Database Accession #	Protein Name
			7	7	37.3	8.6	183000000	158469	9.18	Cannabis sativa	756142202	RNA polymerase beta' subunit (chloroplast)
			z	Score	Spectrum Intensity	N-term	Start AA POSITION	Sequences	C-term	Cysteines	Modifications Map	m/z Measured (Da)	MH+ Measured (Da)	Peptide pI
			3	5.37	34100000	Hydrogen	948	(I)LSSSNCFQMSPFKDVQYSNGIKESI(K)	Free Acid	unmodified		937.47	2809.32	6.06
			3	6.35	17100000	Hydrogen	351	(G)GTAEHVRAPSNGKIKFNEDLAHPT(R)	Free Acid			864.08	2589.32	6.92
			3	3.61	19200000	Hydrogen	947	(I)ILSSSNCFQMSPF(K)	Free Acid	unmodified		487.8	1460.65	5.52
			3	3.98	44900000	Hydrogen	771	(V)QWITPTKKKYFVLVRPVIIYEIAD(G)	Free Acid			974.36	2920.67	9.4
			3	6.29	15900000	Hydrogen	974	(K)VEPLIPIRNSLGPLG(T)	Free Acid			525.75	1574.93	5.97
			3	5.41	39400000	Hydrogen	274	(I)GLVNRFITFQTQPIS(I)	Free Acid			574.25	1720.94	9.75
			3	6.29	12400000	Hydrogen	980	(P)IRNSLGPLGTSSQIENFYYLLKTHN(Q)	Free Acid			955.75	2865.49	8.5
			Spectra #	Distinct Peptides (#)	Distinct summed MS/MS Search Score	% AA Coverage	Total Protein Spectral Intensity	Protein MW (Da)	Protein pI	Species	Database Accession #	Protein Name
			7	7	37.19	9.4	190000000	144964	9.14	Cannabis sativa	157690056	RNA polymerase beta'' subunit, partial (chloroplast)
			z	Score	Spectrum Intensity	N-term	Start AA POSITION	Sequences	C-term	Cysteines	Modifications Map	m/z Measured (Da)	MH+ Measured (Da)	Peptide pI
			3	5.37	34100000	Hydrogen	917	(I)LSSSNCFQMSPFKDVQYSNGIKESI(X)	Free Acid	unmodified		937.47	2809.32	6.06
			3	6.35	17100000	Hydrogen	320	(G)GTAEHVRAPSNGKIKFNEDLAHPT(R)	Free Acid			864.08	2589.32	6.92
			3	3.61	19200000	Hydrogen	916	(I)ILSSSNCFQMSPF(K)	Free Acid	unmodified		487.8	1460.65	5.52
			3	3.98	44900000	Hydrogen	740	(V)QWITPTKKKYFVLVRPVIIYEIAD(G)	Free Acid			974.36	2920.67	9.4
			3	5.41	39400000	Hydrogen	243	(I)GLVNRFITFQTQPIS(I)	Free Acid			574.25	1720.94	9.75
			3	6.29	12400000	Hydrogen	950	(P)IRNSLGPLGTSSQIENFYYLLKTHN(Q)	Free Acid			955.75	2865.49	8.5
			3	6.18	23300000	Hydrogen	944	(X)XXPLIPIRNSLGPLGTSSQIENF(Y)	Free Acid			826.91	2479.39	6
			Spectra #	Distinct Peptides (#)	Distinct summed MS/MS Search Score	% AA Coverage	Total Protein Spectral Intensity	Protein MW (Da)	Protein pI	Species	Database Accession #	Protein Name
			8	8	36.23	14.6	208000000	86723.1	5.92	Cannabis sativa	380042390	acyl-activating enzyme 15
			z	Score	Spectrum Intensity	N-term	Start AA POSITION	Sequences	C-term	Cysteines	Modifications Map	m/z Measured (Da)	MH+ Measured (Da)	Peptide pI
			3	5.1	12400000	Hydrogen	653	(S)GHRIGTAEVESALVSHPKCA(E)	Free Acid	unmodified		688.35	2062.05	6.92
			3	4.73	17000000	Hydrogen	630	(D)GCSRDKDGYHWLTGRVDDVI(N)	Free Acid	unmodified		764.93	2292.08	5.36
			2	3.09	28500000	Hydrogen	452	(L)NGASCIVFEGAPN(Y)	Free Acid	unmodified		640.09	1278.58	4
			1	4.55	99500000	Hydrogen	559	(A)WPQKPG(S)	Free Acid			712.57	712.378	8.75
			3	3.43	17100000	Hydrogen	625	(Y)YFTGDGCSRDKDGYHWLTGR(V)	Free Acid	unmodified		778.72	2334.04	6.74
			3	3.37	6770000	Hydrogen	677	(V)VGIEHEVKGQAIYAFVTLVEGEPYS(E)	Free Acid			912.37	2735.39	4.48
			3	7.68	8090000	Hydrogen	76	(S)HSRNNNDIRTINHLRHVDSMATMP(S)	Free Acid			943.58	2829.38	9.53
			3	4.28	18300000	Hydrogen	676	(A)VVGIEHEVKGQAIYAFVTLVEGEP(Y)	Free Acid			861.73	2584.37	4.48
			Spectra #	Distinct Peptides (#)	Distinct summed MS/MS Search Score	% AA Coverage	Total Protein Spectral Intensity	Protein MW (Da)	Protein pI	Species	Database Accession #	Protein Name
			6	6	35.31	19.2	203000000	62004.8	8.77	Cannabis sativa	81157990	tetrahydrocannabinolic acid synthase, partial
			z	Score	Spectrum Intensity	N-term	Start AA POSITION	Sequences	C-term	Cysteines	Modifications Map	m/z Measured (Da)	MH+ Measured (Da)	Peptide pI
			3	5.1	12400000	Hydrogen	653	(S)GHRIGTAEVESALVSHPKCA(E)	Free Acid	unmodified		688.35	2062.05	6.92
			3	4.73	17000000	Hydrogen	630	(D)GCSRDKDGYHWLTGRVDDVI(N)	Free Acid	unmodified		764.93	2292.08	5.36
			2	3.09	28500000	Hydrogen	452	(L)NGASCIVFEGAPN(Y)	Free Acid	unmodified		640.09	1278.58	4
			1	4.55	99500000	Hydrogen	559	(A)WPQKPG(S)	Free Acid			712.57	712.378	8.75
			3	3.43	17100000	Hydrogen	625	(Y)YFTGDGCSRDKDGYHWLTGR(V)	Free Acid	unmodified		778.72	2334.04	6.74
			3	3.37	6770000	Hydrogen	677	(V)VGIEHEVKGQAIYAFVTLVEGEPYS(E)	Free Acid			912.37	2735.39	4.48
			3	7.68	8090000	Hydrogen	76	(S)HSRNNNDIRTINHLRHVDSMATMP(S)	Free Acid			943.58	2829.38	9.53
			3	4.28	18300000	Hydrogen	676	(A)VVGIEHEVKGQAIYAFVTLVEGEP(Y)	Free Acid			861.73	2584.37	4.48
			Spectra #	Distinct Peptides (#)	Distinct summed MS/MS Search Score	% AA Coverage	Total Protein Spectral Intensity	Protein MW (Da)	Protein pI	Species	Database Accession #	Protein Name
			5	5	30.21	18.5	167000000	61972.8	8.77	Cannabis sativa	384598977	tetrahydrocannabinolic acid synthase, partial
			z	Score	Spectrum Intensity	N-term	Start AA POSITION	Sequences	C-term	Cysteines	Modifications Map	m/z Measured (Da)	MH+ Measured (Da)	Peptide pI
			3	8.2	16000000	Hydrogen	394	(P)ETAMVKILEKLYEEDVGVGMYVL(Y)	Free Acid			877.46	2629.35	4.25
			3	3.14	20400000	Hydrogen	165	(E)KNENFSFPGGYCPTVGVGGH(F)	Free Acid	unmodified		689.86	2066.94	6.74
			3	7.64	26600000	Hydrogen	173	(P)GGYCPTVGVGGHFSGGGYGALMRNYG(L)	Free Acid	unmodified		845.58	2534.14	8.18
			3	3.69	20300000	Hydrogen	475	(S)QNPRLAYLNYRDLDLGKTNPESP(N)	Free Acid			892.18	2674.36	6.12
			3	7.54	83200000	Hydrogen	25	(Q)ISIANPQENFLKCFSEYIPNN(P)	Free Acid	unmodified		814.18	2441.18	4.53
			Spectra #	Distinct Peptides (#)	Distinct summed MS/MS Search Score	% AA Coverage	Total Protein Spectral Intensity	Protein MW (Da)	Protein pI	Species	Database Accession #	Protein Name
			7	7	32.92	14.2	268000000	83741	6.95	Cannabis sativa	380042384	acyl-activating enzyme 12
			z	Score	Spectrum Intensity	N-term	Start AA POSITION	Sequences	C-term	Cysteines	Modifications Map	m/z Measured (Da)	MH+ Measured (Da)	Peptide pI
			3	3.44	34300000	Hydrogen	391	(I)LFSSGTTGEPKAIPWTQ(A)	Free Acid			607.71	1819.92	6
			2	4.23	66100000	Hydrogen	589	(G)PLMFGASKTLL(N)	Free Acid			589.56	1177.67	9.18
			3	5.33	23800000	Hydrogen	254	(Y)ALKELELEGGSAIAIDMPMNVHSVVIYL(A)	Free Acid			1004.82	3012.58	4.4
			3	5.97	22000000	Hydrogen	295	(A)DSFAAPEISTRLKISKAKAIFT(Q)	Free Acid			798.59	2394.34	9.7
			3	4.92	25700000	Hydrogen	682	(G)PEQLVIAVVLKNS(D)	Free Acid			470.36	1409.84	6.43
			3	4.48	67200000	Hydrogen	685	(Q)LVIAVVLKNSDRT(T)	Free Acid			476.35	1427.86	8.75
			3	4.55	29200000	Hydrogen	68	(V)SNHGSATPHTWRCI(S)	Free Acid	unmodified		522.52	1566.72	8.02
			Spectra #	Distinct Peptides (#)	Distinct summed MS/MS Search Score	% AA Coverage	Total Protein Spectral Intensity	Protein MW (Da)	Protein pI	Species	Database Accession #	Protein Name
			5	5	30.75	11.6	179000000	79713.2	6.9	Cannabis sativa	380042362	acyl-activating enzyme 1
			z	Score	Spectrum Intensity	N-term	Start AA POSITION	Sequences	C-term	Cysteines	Modifications Map	m/z Measured (Da)	MH+ Measured (Da)	Peptide pI
			3	3.44	34300000	Hydrogen	359	(I)LFSSGTTGEPKAIPWTQ(A)	Free Acid			607.71	1819.92	6
			3	8.24	11200000	Hydrogen	91	(V)KSTNLGALLEKRGKEFLGVKYKDP(I)	Free Acid			898.13	2691.52	9.7
			3	5.91	17100000	Hydrogen	263	(A)DSFSAPEISTRLRLSKAKAI(F)	Free Acid			730.8	2190.22	9.99
			3	8.35	81700000	Hydrogen	358	(N)ILFSSGTTGEPKAIPWTQATPL(K)	Free Acid			772.37	2315.23	6
			3	4.81	34300000	Hydrogen	423	(I)ALYNGSPLVSGFAKFVQD(A)	Free Acid			638.15	1912.98	6.13
			Spectra #	Distinct Peptides (#)	Distinct summed MS/MS Search Score	% AA Coverage	Total Protein Spectral Intensity	Protein MW (Da)	Protein pI	Species	Database Accession #	Protein Name
			6	6	32.87	20.5	3040000000	56576.6	5.29	Cannabis sativa	756142255	NADH-plastoquinone oxidoreductase subunit 2 (chloroplast)
			z	Score	Spectrum Intensity	N-term	Start AA POSITION	Sequences	C-term	Cysteines	Modifications Map	m/z Measured (Da)	MH+ Measured (Da)	Peptide pI
			3	4.18	7620000	Hydrogen	173	(K)DVRSNEATMKYLLMGGASSSILVHGFSW(L)	Free Acid			1019.84	3056.5	6.75
			3	6.7	13200000	Hydrogen	304	(A)ILSMILGNLIAITQTSMKRMLAY(S)	Free Acid			861.4	2581.43	9.99
			3	5.9	37200000	Hydrogen	326	(A)YSSIGQIGYVIIGIIVGDSNGGYASMI(T)	Free Acid			916.68	2747.4	3.8
			1	3.58	2710000000	Hydrogen	465	(P)HVQNY(R)	Free Acid			660.53	660.311	6.74
			3	6.53	20900000	Hydrogen	186	(L)MGGASSSILVHGFSWLYGSS(G)	Free Acid			681.45	2042.96	6.49
			3	5.98	258000000	Hydrogen	388	(L)YTKDPFLALSLALCLLSL(G)	Free Acid	unmodified		660.74	1981.11	5.83
			Spectra #	Distinct Peptides (#)	Distinct summed MS/MS Search Score	% AA Coverage	Total Protein Spectral Intensity	Protein MW (Da)	Protein pI	Species	Database Accession #	Protein Name
			6	6	32.17	14	196000000	82324.5	6.89	Cannabis sativa	756142211	photosystem I P700 apoprotein A2 (chloroplast
			z	Score	Spectrum Intensity	N-term	Start AA POSITION	Sequences	C-term	Cysteines	Modifications Map	m/z Measured (Da)	MH+ Measured (Da)	Peptide pI
			3	5.26	53100000	Hydrogen	423	(L)SWASLFLGFHTLGLYVHNDVML(A)	Free Acid			841.12	2520.28	5.92
			3	5.46	25500000	Hydrogen	44	(Y)QNIFASHFGQLAIIFLWTSGN(L)	Free Acid			788.92	2364.21	6.74
			3	4.1	33500000	Hydrogen	83	(L)HVRPIAHAIWDPHFGQPA(V)	Free Acid			683.79	2049.06	7.02
			3	5.39	24000000	Hydrogen	216	(V)LPHPQGLGPLFTGQWNLYAQ(N)	Free Acid			746.47	2237.15	6.74
			3	5.59	13000000	Hydrogen	216	(V)LPHPQGLGPLFTGQW(N)	Free Acid			549.77	1647.87	6.74
			3	6.37	46600000	Hydrogen	366	(F)TTQAALYTHHQYIAGFIMTGAF(A)	Free Acid			814.45	2442.19	6.61
			Spectra #	Distinct Peptides (#)	Distinct summed MS/MS Search Score	% AA Coverage	Total Protein Spectral Intensity	Protein MW (Da)	Protein pI	Species	Database Accession #	Protein Name
			6	6	32.01	24.4	242000000	55308.1	5.09	Cannabis sativa	756142197	ATP synthase CF1 alpha subunit (chloroplast)
			z	Score	Spectrum Intensity	N-term	Start AA POSITION	Sequences	C-term	Cysteines	Modifications Map	m/z Measured (Da)	MH+ Measured (Da)	Peptide pI
			1	6.43	124000000	Hydrogen	109	(V)VNALAKP(I)	Free Acid			713.48	712.436	8.72
			3	3.99	23600000	Hydrogen	488	(E)ALLKQAIQEQMERFLLQE(Q)	Free Acid			730.35	2188.18	5.01
			3	5.29	14300000	Hydrogen	273	(R)QMSLLLRRPPGREAYPGDVF(Y)	Free Acid			768.34	2302.21	8.74
			3	6.57	57600000	Hydrogen	418	(L)RELLKQSQSAPLSVEEQI(I)	Free Acid			685.87	2055.11	4.79
			3	5.39	9160000	Hydrogen	76	(V)LMGDGLLIQEGSSVKATGRIAQIPVSEAFL(G)	Free Acid			1034.28	3100.67	4.68
			3	4.34	12600000	Hydrogen	35	(Q)VGDGIARIYGLDEVMAGELVEFEEGTIGIAL(N)	Free Acid			1079.28	3236.64	3.71
			Spectra #	Distinct Peptides (#)	Distinct summed MS/MS Search Score	% AA Coverage	Total Protein Spectral Intensity	Protein MW (Da)	Protein pI	Species	Database Accession #	Protein Name
			5	5	31.45	21.5	167000000	61404.5	9.21	Cannabis sativa	433359249	hypothetical protein
			z	Score	Spectrum Intensity	N-term	Start AA POSITION	Sequences	C-term	Cysteines	Modifications Map	m/z Measured (Da)	MH+ Measured (Da)	Peptide pI
			3	8.62	15400000	Hydrogen	292	(L)FVSFMTINSTDSQGKYKTTIQASFS(S)	Free Acid			930.31	2788.35	8.5
			3	5.71	58100000	Hydrogen	134	(D)MRNLRSITVDVDTKTAWVEA(G)	Free Acid			768.86	2305.2	5.88
			3	5.27	32900000	Hydrogen	165	(I)AEKNGNLSFPAGYCRTVGVGGHFSG(G)	Free Acid	unmodified		842.13	2525.2	8.25
			3	6.99	23000000	Hydrogen	104	(K)KYGLQIRTRSGGHDFEGASY(V)	Free Acid			747.72	2242.1	8.5
			3	4.86	37900000	Hydrogen	225	(M)GEDLFWAIRGGGGASFGIILAWKIRLV(A)	Free Acid			967.88	2902.61	8.75
			Spectra #	Distinct Peptides (#)	Distinct summed MS/MS Search Score	% AA Coverage	Total Protein Spectral Intensity	Protein MW (Da)	Protein pI	Species	Database Accession #	Protein Name
			6	6	30.17	20.7	107000000	56436	4.88	Cannabis sativa	756142221	acetyl-CoA carboxylase carboxyltransferase beta subunit (chloroplast)
			z	Score	Spectrum Intensity	N-term	Start AA POSITION	Sequences	C-term	Cysteines	Modifications Map	m/z Measured (Da)	MH+ Measured (Da)	Peptide pI
			3	4.85	12800000	Hydrogen	55	(N)DSDNSNYSNVDHLIGVRYMRNF(I)	Free Acid			873.13	2616.19	5.3
			3	6.14	18800000	Hydrogen	415	(G)VTASFGMLGDIIIAEPNAYIAF(A)	Free Acid			771.98	2313.18	3.67
			3	5.74	19900000	Hydrogen	292	(E)FHSEEEPYKERVDSYQRK(T)	Free Acid			776.57	2327.11	5.59
			2	3.4	13500000	Hydrogen	245	(K)SLKSKMNICEHCGC(H)	Free Acid	unmodified		777.11	1552.67	7.72
			3	6.91	25100000	Hydrogen	45	(N)DMDKDIPSGNDSDNSNYSN(V)	Free Acid			696.63	2087.81	3.66
			3	3.13	16600000	Hydrogen	28	(S)LGDPIENTSVNEDQIRNDMDK(D)	Free Acid			801.34	2403.11	3.96
			Spectra #	Distinct Peptides (#)	Distinct summed MS/MS Search Score	% AA Coverage	Total Protein Spectral Intensity	Protein MW (Da)	Protein pI	Species	Database Accession #	Protein Name
			6	6	30.05	20.4	200000000	61499.9	8.12	Cannabis sativa	380042378	acyl-activating enzyme 9
			z	Score	Spectrum Intensity	N-term	Start AA POSITION	Sequences	C-term	Cysteines	Modifications Map	m/z Measured (Da)	MH+ Measured (Da)	Peptide pI
			3	5.34	73800000	Hydrogen	250	(C)LPWGIAAQGGTNVCLRNVT(A)	Free Acid	unmodified		657.63	1970.03	8.25
			3	5.25	46300000	Hydrogen	3	(E)GAIRCSANYVPLSPISFLKRSAIVYS(D)	Free Acid	unmodified		938.37	2812.52	9.79
			3	4.67	42700000	Hydrogen	458	(E)NISPIEVEFVLYSPPAVFEAAVVPR(P)	Free Acid			915.29	2743.47	4.25
			3	4.81	9860000	Hydrogen	148	(E)CDDDQLSTDISSSSNA(I)	Free Acid	unmodified		553.05	1657.65	3.32
			3	5.2	6490000	Hydrogen	149	(C)DDDQLSTDISSSSNAISASVKLEYEQLLSTG(N)	Free Acid			1091.64	3273.55	3.66
			3	4.78	20500000	Hydrogen	135	(K)KGSKPPLLVLIPECDDDQLST(D)	Free Acid	unmodified		756.37	2268.18	4.23

## Sheet: 2-5
CANAPA TYPE2_5HOUR		Spectra #	Distinct Peptides (#)	Distinct summed MS/MS Search Score	% AA Coverage	Total Protein Spectral Intensity	Protein MW (Da)	Protein pI	Species	Database Accession #	Protein Name
		7	7	39.42	11.6	85000000	158469	9.18	Cannabis sativa	756142202	RNA polymerase beta' subunit (chloroplast)
		z	Score	Spectrum Intensity	N-term	Start AA POSITION	Sequences	C-term	Cysteines	Modifications Map	m/z Measured (Da)	MH+ Measured (Da)	Peptide pI
		3	5.58	17200000	Hydrogen	321	(E)AVGIIAGQSIGEPGTQLTLRTFHTGGV(F)	Free Acid			894.48	2680.44	6.79
		3	7.64	7540000	Hydrogen	621	(L)AYFDDPQYRRKSSGITKYGAIGLHSIFK(K)	Free Acid			1073.89	3218.68	9.7
		3	5.47	4850000	Hydrogen	186	(S)CYGARKGVVDTAVRTSDAGY(L)	Free Acid	unmodified		697.26	2089.01	8.17
		3	4.95	13300000	Hydrogen	351	(G)GTAEHVRAPSNGKIKFNEDLAH(P)	Free Acid			797.91	2391.22	6.92
		3	4.62	15900000	Hydrogen	438	(K)EKVRKHIYSDSEGEMHWS(T)	Free Acid			740.1	2218.03	6.04
		3	6.26	8170000	Hydrogen	1079	(F)CENVCIVKHGPHLKSGQVII(V)	Free Acid	unmodified		725.47	2174.16	8.06
		3	4.9	18000000	Hydrogen	51	(G)FRQATATSISLGIDDLLTIPSKGWLVQ(D)	Free Acid			977.27	2930.6	5.96
		Spectra #	Distinct Peptides (#)	Distinct summed MS/MS Search Score	% AA Coverage	Total Protein Spectral Intensity	Protein MW (Da)	Protein pI	Species	Database Accession #	Protein Name
		6	6	38.15	4.9	85900000	271178	8.78	Cannabis sativa	756142254	hypothetical chloroplast RF21 (chloroplast)
		z	Score	Spectrum Intensity	N-term	Start AA POSITION	Sequences	C-term	Cysteines	Modifications Map	m/z Measured (Da)	MH+ Measured (Da)	Peptide pI
		3	12.06	16300000	Hydrogen	1425	(D)SLEEIQGSASGGNMLWGGGPTY(G)	Free Acid			738	2211	3.8
		3	5.74	14000000	Hydrogen	1990	(T)SYGLVENDSDLVHGLLEVEGTLVGS(S)	Free Acid			868.31	2602.29	3.83
		1	3.73	18900000	Hydrogen	233	(D)HDWELFDRL(S)	Free Acid			1231.05	1230.59	4.54
		3	6.7	13100000	Hydrogen	1671	(V)FLNKFLDNKPKGFLIDDSDD(I)	Free Acid			781.04	2341.17	4.44
		2	4.5	15500000	Hydrogen	1259	(F)LDTFSDLLPILSSSPK(F)	Free Acid			866.83	1732.94	4.21
		3	5.42	8020000	Hydrogen	285	(F)FKQQGAGSTIQSNDIEHVSHL(F)	Free Acid			765.93	2296.13	5.99
		Spectra #	Distinct Peptides (#)	Distinct summed MS/MS Search Score	% AA Coverage	Total Protein Spectral Intensity	Protein MW (Da)	Protein pI	Species	Database Accession #	Protein Name
		4	4	36.73	16	91400000	55984.8	8.96	Cannabis sativa	692305190	edestin 2
		z	Score	Spectrum Intensity	N-term	Start AA POSITION	Sequences	C-term	Cysteines	Modifications Map	m/z Measured (Da)	MH+ Measured (Da)	Peptide pI
		2	13.67	51000000	Hydrogen	172	(A)GVADWVYNNGDSPLVL(I)	Free Acid			860.29	1718.84	3.56
		3	4.44	9360000	Hydrogen	196	(N)QANQLDQFSRRFHLAGNPH(R)	Free Acid			746.23	2236.11	9.61
		3	12.07	15900000	Hydrogen	390	(Q)VVDDNGRNVFDGELREGQIF(V)	Free Acid			760.25	2279.11	4.11
		3	6.55	15100000	Hydrogen	357	(A)ERGVLYKNGMMAPHFNLDSHSVIY(V)	Free Acid			926.45	2778.35	7.01
		Spectra #	Distinct Peptides (#)	Distinct summed MS/MS Search Score	% AA Coverage	Total Protein Spectral Intensity	Protein MW (Da)	Protein pI	Species	Database Accession #	Protein Name
		6	6	31.58	17.8	112000000	58521.9	8.93	Cannabis sativa	692305180	edestin 1
		z	Score	Spectrum Intensity	N-term	Start AA POSITION	Sequences	C-term	Cysteines	Modifications Map	m/z Measured (Da)	MH+ Measured (Da)	Peptide pI
		3	5.93	18900000	Hydrogen	1	(-)MANTKALLSLSFCFFLLLQGT(S)	Free Acid	unmodified		773.66	2318.23	7.98
		2	7.88	25200000	Hydrogen	433	(Q)ASSDGFEWVSF(K)	Free Acid			616.32	1231.53	3.66
		2	5.02	24300000	Hydrogen	345	(T)PQAGRISTVNSY(N)	Free Acid			646.66	1292.66	9.18
		3	4.53	12400000	Hydrogen	421	(I)VTVPQNHAVVKQASSDGFE(W)	Free Acid			671.44	2013	5.51
		2	4.31	22600000	Hydrogen	117	(P)GCPETFEESQRGQGQ(G)	Free Acid	unmodified		826.34	1652.7	4.25
		3	3.91	8210000	Hydrogen	373	(V)LYKNAIYTPHWNVNAHSVMYV(L)	Free Acid			840.36	2520.25	8.45
		Spectra #	Distinct Peptides (#)	Distinct summed MS/MS Search Score	% AA Coverage	Total Protein Spectral Intensity	Protein MW (Da)	Protein pI	Species	Database Accession #	Protein Name
		5	5	30.91	13.2	98400000	82324.5	6.89	Cannabis sativa	756142211	photosystem I P700 apoprotein A2 (chloroplast)
		z	Score	Spectrum Intensity	N-term	Start AA POSITION	Sequences	C-term	Cysteines	Modifications Map	m/z Measured (Da)	MH+ Measured (Da)	Peptide pI
		2	6.55	16700000	Hydrogen	482	(T)NGPAFNAGRSIW(L)	Free Acid			645.87	1289.64	9.75
		3	9.21	24200000	Hydrogen	75	(F)EAWVQDPLHVRPIAHAIWDPHFGQ(P)	Free Acid			940.73	2819.42	5.73
		3	7.07	20900000	Hydrogen	437	(L)YVHNDVMLAFGTPEKQILIEP(I)	Free Acid			805.66	2414.24	4.65
		3	3.4	21600000	Hydrogen	288	(A)GHMYRTNFGIGHSIKNLLE(A)	Free Acid			729.77	2187.11	8.61
		3	4.68	15000000	Hydrogen	249	(Q)GAGTSILTLLGGFHPQTQSLW(L)	Free Acid			728.57	2184.14	6.74

## Sheet: 2_18
CANAPA TYPE2_18HOUR		Spectra #	Distinct Peptides (#)	Distinct summed MS/MS Search Score	% AA Coverage	Total Protein Spectral Intensity	Protein MW (Da)	Protein pI	Species	Database Accession #	Protein Name
		7	7	50.58	8.2	608000000	158469	9.18	Cannabis sativa	756142202	RNA polymerase beta' subunit (chloroplast)
		z	Score	Spectrum Intensity	N-term	Start AA POSITION	Sequences	C-term	Cysteines	Modifications Map	m/z Measured (Da)	MH+ Measured (Da)	Peptide pI
		3	5.25	37600000	Hydrogen	512	(G)KNISSRSVNTVNNDQGKGKFFSSDF(S)	Free Acid			926.4	2776.36	9.7
		3	7.02	20200000	Hydrogen	677	(P)EEVHILPESSSIMVRNNSIIGINTQIT(L)	Free Acid			998.88	2994.56	4.75
		3	8.98	53700000	Hydrogen	1259	(R)AERTGRALEEAICYRAILLGITKAS(L)	Free Acid	unmodified		902.26	2705.48	8.24
		1	4.02	367000000	Hydrogen	284	(Q)TQPISIRT(P)	Free Acid			914.6	915.526	9.41
		3	7.3	83700000	Hydrogen	283	(F)QTQPISIRTPFTCKS(T)	Free Acid	unmodified		569.29	1706.89	9.51
		3	8.65	8690000	Hydrogen	256	(D)DIYIGPRCIAVRNQDIGIGLVNR(F)	Free Acid	unmodified		852.1	2555.39	8.22
		3	9.36	36800000	Hydrogen	512	(G)KNISSRSVNTVNNDQGKG(K)	Free Acid			639.6	1917.97	9.99
		Spectra #	Distinct Peptides (#)	Distinct summed MS/MS Search Score	% AA Coverage	Total Protein Spectral Intensity	Protein MW (Da)	Protein pI	Species	Database Accession #	Protein Name
		5	5	37.16	14.7	168000000	79713.2	6.9	Cannabis sativa	380042362	acyl-activating enzyme 1
		z	Score	Spectrum Intensity	N-term	Start AA POSITION	Sequences	C-term	Cysteines	Modifications Map	m/z Measured (Da)	MH+ Measured (Da)	Peptide pI
		3	9.16	67400000	Hydrogen	547	(N)KPGIGELALGPVMFGASKTLL(N)	Free Acid			700.37	2099.19	8.59
		3	8.31	10500000	Hydrogen	94	(T)NLGALLEKRGKEFLGVKYKDPIS(S)	Free Acid			858.97	2575.46	9.4
		3	8.16	16300000	Hydrogen	593	(D)IFELTSNGYYHAHGRADDTMNIGGIKIS(S)	Free Acid			1027.31	3080.49	6
		3	5.92	22300000	Hydrogen	151	(E)CILRRDDINNPGGS(E)	Free Acid	unmodified		510.33	1529.75	5.95
		3	5.61	51300000	Hydrogen	227	(M)GLEKGCAIAIDMPMHVDAVV(I)	Free Acid	unmodified		690.08	2069.02	4.54
		Spectra #	Distinct Peptides (#)	Distinct summed MS/MS Search Score	% AA Coverage	Total Protein Spectral Intensity	Protein MW (Da)	Protein pI	Species	Database Accession #	Protein Name
		5	5	35.62	14.2	118000000	66589.1	6.22	Cannabis sativa	380042374	acyl-activating enzyme 7
		z	Score	Spectrum Intensity	N-term	Start AA POSITION	Sequences	C-term	Cysteines	Modifications Map	m/z Measured (Da)	MH+ Measured (Da)	Peptide pI
		3	5.74	10900000	Hydrogen	151	(H)DSAMVSTLLAHSEAKLIFVE(P)	Free Acid			721.34	2161.12	4.89
		3	7.83	35200000	Hydrogen	330	(V)LNMIVNSPKDNIHLPL(P)	Free Acid			606.95	1817.99	6.74
		2	8.05	27000000	Hydrogen	541	(G)FDNNNVSVDH(I)	Free Acid			581.14	1160.5	4.2
		3	8.56	4880000	Hydrogen	365	(A)RMEEMGFRVNHIYGLTE(T)	Free Acid			694.46	2081.99	5.61
		3	5.44	40400000	Hydrogen	224	(E)VRRPKSEWDPISINYTSGTTAA(P)	Free Acid			816.76	2449.25	8.56
		Spectra #	Distinct Peptides (#)	Distinct summed MS/MS Search Score	% AA Coverage	Total Protein Spectral Intensity	Protein MW (Da)	Protein pI	Species	Database Accession #	Protein Name
		3	3	33.84	7.5	265000000	55984.8	8.96	Cannabis sativa	692305190	edestin 2
		z	Score	Spectrum Intensity	N-term	Start AA POSITION	Sequences	C-term	Cysteines	Modifications Map	m/z Measured (Da)	MH+ Measured (Da)	Peptide pI
		2	5.47	37500000	Hydrogen	248	(F)SGFDTRIL(A)	Free Acid			455.33	908.484	5.55
		2	9.77	38100000	Hydrogen	188	(L)IAFVDVGNQANQL(D)	Free Acid			695.02	1388.72	3.8
		2	18.6	189000000	Hydrogen	172	(A)GVADWVYNNGDSPLVL(I)	Free Acid			860.08	1718.84	3.56

## Sheet: common protein of Type1
Protein: acyl-activating enzyme 12
1_18
	Spectra #	Distinct Peptides (#)	Distinct summed MS/MS Search Score	% AA Coverage	Total Protein Spectral Intensity	Protein MW (Da)	Protein pI	Species	Database Accession #	Protein Name
	7	7	32.92	14.2	268000000	83741	6.95	Cannabis sativa	380042384	acyl-activating enzyme 12
	z	Score	Spectrum Intensity	N-term	Start AA POSITION	Sequences	C-term	Cysteines	Modifications Map	m/z Measured (Da)	MH+ Measured (Da)	Peptide pI
	3	3.44	34300000	Hydrogen	391	(I)LFSSGTTGEPKAIPWTQ(A)	Free Acid			607.71	1819.92	6
	2	4.23	66100000	Hydrogen	589	(G)PLMFGASKTLL(N)	Free Acid			589.56	1177.67	9.18
	3	5.33	23800000	Hydrogen	254	(Y)ALKELELEGGSAIAIDMPMNVHSVVIYL(A)	Free Acid			1004.82	3012.58	4.4
	3	5.97	22000000	Hydrogen	295	(A)DSFAAPEISTRLKISKAKAIFT(Q)	Free Acid			798.59	2394.34	9.7
	3	4.92	25700000	Hydrogen	682	(G)PEQLVIAVVLKNS(D)	Free Acid			470.36	1409.84	6.43
	3	4.48	67200000	Hydrogen	685	(Q)LVIAVVLKNSDRT(T)	Free Acid			476.35	1427.86	8.75
	3	4.55	29200000	Hydrogen	68	(V)SNHGSATPHTWRCI(S)	Free Acid	unmodified		522.52	1566.72	8.02
1_5	Spectra #	Distinct Peptides (#)	Distinct summed MS/MS Search Score	% AA Coverage	Total Protein Spectral Intensity	Protein MW (Da)	Protein pI	Species	Database Accession #	Protein Name
	7	7	41.79	15.3	99900000	83741	6.95	Cannabis sativa	380042384	acyl-activating enzyme 12
	z	Score	Spectrum Intensity	N-term	Start AA POSITION	Sequences	C-term	Cysteines	Modifications Map	m/z Measured (Da)	MH+ Measured (Da)	Peptide pI
	2	3.88	9670000	Hydrogen	336	(E)AQSPLAIVIPSK(G)	Free Acid			612.86	1223.74	8.8
	3	5.54	5640000	Hydrogen	588	(L)GPLMFGASKTLLNADHYDVY(F)	Free Acid			738.32	2212.07	5.21
	3	6	14100000	Hydrogen	256	(L)KELELEGGSAIAIDMPM(N)	Free Acid			602.07	1803.89	4
	3	6.64	24000000	Hydrogen	636	(H)AHGRADDTMNLGGIKVSSVE(I)	Free Acid			686.43	2057.01	5.54
	3	4.56	11000000	Hydrogen	453	(A)SIALYNGSPLGSGFAKFVQ(D)	Free Acid			652.54	1956.02	8.31
	3	11.65	10200000	Hydrogen	40	(D)SVTSSDIAALGIEPQLAHSLHGRL(A)	Free Acid			824.49	2472.32	5.94
	3	3.52	25300000	Hydrogen	633	(G)YYHAHGRADDTMNLGGIKVSSVEI(E)	Free Acid			878.07	2633.28	6
Protein: acyl-activating enzyme 15
1_18	Spectra #	Distinct Peptides (#)	Distinct summed MS/MS Search Score	% AA Coverage	Total Protein Spectral Intensity	Protein MW (Da)	Protein pI	Species	Database Accession #	Protein Name
	8	8	36.23	14.6	208000000	86723.1	5.92	Cannabis sativa	380042390	acyl-activating enzyme 15
	z	Score	Spectrum Intensity	N-term	Start AA POSITION	Sequences	C-term	Cysteines	Modifications Map	m/z Measured (Da)	MH+ Measured (Da)	Peptide pI
	3	5.1	12400000	Hydrogen	653	(S)GHRIGTAEVESALVSHPKCA(E)	Free Acid	unmodified		688.35	2062.05	6.92
	3	4.73	17000000	Hydrogen	630	(D)GCSRDKDGYHWLTGRVDDVI(N)	Free Acid	unmodified		764.93	2292.08	5.36
	2	3.09	28500000	Hydrogen	452	(L)NGASCIVFEGAPN(Y)	Free Acid	unmodified		640.09	1278.58	4
	1	4.55	99500000	Hydrogen	559	(A)WPQKPG(S)	Free Acid			712.57	712.378	8.75
	3	3.43	17100000	Hydrogen	625	(Y)YFTGDGCSRDKDGYHWLTGR(V)	Free Acid	unmodified		778.72	2334.04	6.74
	3	3.37	6770000	Hydrogen	677	(V)VGIEHEVKGQAIYAFVTLVEGEPYS(E)	Free Acid			912.37	2735.39	4.48
	3	7.68	8090000	Hydrogen	76	(S)HSRNNNDIRTINHLRHVDSMATMP(S)	Free Acid			943.58	2829.38	9.53
	3	4.28	18300000	Hydrogen	676	(A)VVGIEHEVKGQAIYAFVTLVEGEP(Y)	Free Acid			861.73	2584.37	4.48
1_5	Spectra #	Distinct Peptides (#)	Distinct summed MS/MS Search Score	% AA Coverage	Total Protein Spectral Intensity	Protein MW (Da)	Protein pI	Species	Database Accession #	Protein Name
	5	5	32.74	11.8	73600000	86723.1	5.92	Cannabis sativa	380042390	acyl-activating enzyme 15
	z	Score	Spectrum Intensity	N-term	Start AA POSITION	Sequences	C-term	Cysteines	Modifications Map	m/z Measured (Da)	MH+ Measured (Da)	Peptide pI
	3	3.55	20800000	Hydrogen	386	(E)DPLFLLYTSGSTGKPKGV(L)	Free Acid			627.47	1880.02	8.5
	3	6.46	12300000	Hydrogen	245	(A)NYLKDMGVQKGDAVVIY(L)	Free Acid			638.39	1912.98	5.96
	3	8.56	13500000	Hydrogen	16	(K)GQTLVAQAARAELASSSSSSVILKSN(F)	Free Acid			859.08	2575.37	8.75
	3	5.92	19400000	Hydrogen	445	(Y)VTYGPLLNGASCIVFEGAP(N)	Free Acid	unmodified		636.58	1907.96	4
	3	8.25	7540000	Hydrogen	449	(G)PLLNGASCIVFEGAPNYPDSGRCWDIV(D)	Free Acid	unmodified		965.04	2893.36	4.03
Protein: RNA polymerase beta subunit (chloroplast)
1_18	Spectra #	Distinct Peptides (#)	Distinct summed MS/MS Search Score	% AA Coverage	Total Protein Spectral Intensity	Protein MW (Da)	Protein pI	Species	Database Accession #	Protein Name
	9	9	46.63	11.1	377000000	120896	8.73	Cannabis sativa	756142204	RNA polymerase beta subunit (chloroplast)
	z	Score	Spectrum Intensity	N-term	Start AA POSITION	Sequences	C-term	Cysteines	Modifications Map	m/z Measured (Da)	MH+ Measured (Da)	Peptide pI
	3	6.81	20300000	Hydrogen	74	(S)LTYSSELYVSAGLIWKT(S)	Free Acid			644.71	1931.02	6
	1	5	61900000	Hydrogen	288	(L)AAADHLI(G)	Free Acid			710.98	710.384	5.08
	3	7.38	94400000	Hydrogen	50	(E)FQLFVETYQLAEPLIKE(R)	Free Acid			690.08	2068.1	4.52
	3	4.88	30600000	Hydrogen	940	(P)VIIGKPYILKLIHQVDD(K)	Free Acid			655.42	1964.16	6.73
	1	3.57	19000000	Hydrogen	495	(E)QVVPAR(Y)	Free Acid			669.2	669.405	9.75
	3	4.98	56500000	Hydrogen	856	(L)GVPSRMNVGQIFECSLGLAGEL(L)	Free Acid	unmodified		759.61	2277.14	4.53
	3	7.12	32900000	Hydrogen	850	(D)MVFNPLGVPSRMNVGQIFECSL(G)	Free Acid	unmodified		813.24	2438.2	5.75
	3	3.51	22500000	Hydrogen	139	(L)DHNGISVYTGTIISDWGGRLEL(E)	Free Acid			801.41	2403.2	4.54
	3	3.38	38800000	Hydrogen	845	(D)GRPVDMVFNPLGVPSRM(N)	Free Acid			624.33	1871.96	9.6
1_5	Spectra #	Distinct Peptides (#)	Distinct summed MS/MS Search Score	% AA Coverage	Total Protein Spectral Intensity	Protein MW (Da)	Protein pI	Species	Database Accession #	Protein Name
	4	4	30.08	6.9	135000000	120896	8.73	Cannabis sativa	756142204	RNA polymerase beta subunit (chloroplast)
	z	Score	Spectrum Intensity	N-term	Start AA POSITION	Sequences	C-term	Cysteines	Modifications Map	m/z Measured (Da)	MH+ Measured (Da)	Peptide pI
	3	5	11800000	Hydrogen	1046	(E)LRSLALELNHFLVSEKNFQ(I)	Free Acid			753.8	2258.23	6.76
	3	9.86	47100000	Hydrogen	325	(Q)FGLALVRLENMVRGTMSGAI(R)	Free Acid			712.71	2135.15	9.6
	3	5.38	22500000	Hydrogen	1017	(R)QEVLGTTIIGGPIPKPE(D)	Free Acid			583.9	1748.98	4.85
	3	9.84	53300000	Hydrogen	685	(T)SFHIRKYEIQTHVTSHGP(E)	Free Acid			713.17	2137.09	8.38

## Sheet: common protein of Type2
Protein: RNA polymerase beta' subunit (chloroplast)
2_18	Spectra #	Distinct Peptides (#)	Distinct summed MS/MS Search Score	% AA Coverage	Total Protein Spectral Intensity	Protein MW (Da)	Protein pI	Species	Database Accession #	Protein Name
	7	7	50.58	8.2	608000000	158469	9.18	Cannabis sativa	756142202	RNA polymerase beta' subunit (chloroplast)
	z	Score	Spectrum Intensity	N-term	Start AA POSITION	Sequences	C-term	Cysteines	Modifications Map	m/z Measured (Da)	MH+ Measured (Da)	Peptide pI
	3	5.25	37600000	Hydrogen	512	(G)KNISSRSVNTVNNDQGKGKFFSSDF(S)	Free Acid			926.4	2776.36	9.7
	3	7.02	20200000	Hydrogen	677	(P)EEVHILPESSSIMVRNNSIIGINTQIT(L)	Free Acid			998.88	2994.56	4.75
	3	8.98	53700000	Hydrogen	1259	(R)AERTGRALEEAICYRAILLGITKAS(L)	Free Acid	unmodified		902.26	2705.48	8.24
	1	4.02	367000000	Hydrogen	284	(Q)TQPISIRT(P)	Free Acid			914.6	915.526	9.41
	3	7.3	83700000	Hydrogen	283	(F)QTQPISIRTPFTCKS(T)	Free Acid	unmodified		569.29	1706.89	9.51
	3	8.65	8690000	Hydrogen	256	(D)DIYIGPRCIAVRNQDIGIGLVNR(F)	Free Acid	unmodified		852.1	2555.39	8.22
	3	9.36	36800000	Hydrogen	512	(G)KNISSRSVNTVNNDQGKG(K)	Free Acid			639.6	1917.97	9.99
2_5	Spectra #	Distinct Peptides (#)	Distinct summed MS/MS Search Score	% AA Coverage	Total Protein Spectral Intensity	Protein MW (Da)	Protein pI	Species	Database Accession #	Protein Name
	7	7	39.42	11.6	85000000	158469	9.18	Cannabis sativa	756142202	RNA polymerase beta' subunit (chloroplast)
	z	Score	Spectrum Intensity	N-term	Start AA POSITION	Sequences	C-term	Cysteines	Modifications Map	m/z Measured (Da)	MH+ Measured (Da)	Peptide pI
	3	5.58	17200000	Hydrogen	321	(E)AVGIIAGQSIGEPGTQLTLRTFHTGGV(F)	Free Acid			894.48	2680.44	6.79
	3	7.64	7540000	Hydrogen	621	(L)AYFDDPQYRRKSSGITKYGAIGLHSIFK(K)	Free Acid			1073.89	3218.68	9.7
	3	5.47	4850000	Hydrogen	186	(S)CYGARKGVVDTAVRTSDAGY(L)	Free Acid	unmodified		697.26	2089.01	8.17
	3	4.95	13300000	Hydrogen	351	(G)GTAEHVRAPSNGKIKFNEDLAH(P)	Free Acid			797.91	2391.22	6.92
	3	4.62	15900000	Hydrogen	438	(K)EKVRKHIYSDSEGEMHWS(T)	Free Acid			740.1	2218.03	6.04
	3	6.26	8170000	Hydrogen	1079	(F)CENVCIVKHGPHLKSGQVII(V)	Free Acid	unmodified		725.47	2174.16	8.06
	3	4.9	18000000	Hydrogen	51	(G)FRQATATSISLGIDDLLTIPSKGWLVQ(D)	Free Acid			977.27	2930.6	5.96
Protein: edestin 2
2_18	Spectra #	Distinct Peptides (#)	Distinct summed MS/MS Search Score	% AA Coverage	Total Protein Spectral Intensity	Protein MW (Da)	Protein pI	Species	Database Accession #	Protein Name
	3	3	33.84	7.5	265000000	55984.8	8.96	Cannabis sativa	692305190	edestin 2
	z	Score	Spectrum Intensity	N-term	Start AA POSITION	Sequences	C-term	Cysteines	Modifications Map	m/z Measured (Da)	MH+ Measured (Da)	Peptide pI
	2	5.47	37500000	Hydrogen	248	(F)SGFDTRIL(A)	Free Acid			455.33	908.484	5.55
	2	9.77	38100000	Hydrogen	188	(L)IAFVDVGNQANQL(D)	Free Acid			695.02	1388.72	3.8
	2	18.6	189000000	Hydrogen	172	(A)GVADWVYNNGDSPLVL(I)	Free Acid			860.08	1718.84	3.56
2_5	Spectra #	Distinct Peptides (#)	Distinct summed MS/MS Search Score	% AA Coverage	Total Protein Spectral Intensity	Protein MW (Da)	Protein pI	Species	Database Accession #	Protein Name
	4	4	36.73	16	91400000	55984.8	8.96	Cannabis sativa	692305190	edestin 2
	z	Score	Spectrum Intensity	N-term	Start AA POSITION	Sequences	C-term	Cysteines	Modifications Map	m/z Measured (Da)	MH+ Measured (Da)	Peptide pI
	2	13.67	51000000	Hydrogen	172	(A)GVADWVYNNGDSPLVL(I)	Free Acid			860.29	1718.84	3.56
	3	4.44	9360000	Hydrogen	196	(N)QANQLDQFSRRFHLAGNPH(R)	Free Acid			746.23	2236.11	9.61
	3	12.07	15900000	Hydrogen	390	(Q)VVDDNGRNVFDGELREGQIF(V)	Free Acid			760.25	2279.11	4.11
	3	6.55	15100000	Hydrogen	357	(A)ERGVLYKNGMMAPHFNLDSHSVIY(V)	Free Acid			926.45	2778.35	7.01
